# Supplementary material for: Effect of Different Combinations of Dietary Vitamin A, Protein Levels, and Monensin on Inflammatory Markers and Metabolites, Retinol-Binding Protein, and Retinoid Status in Periparturient Dairy Cows
Source: Animals (Basel). 2021 Sep 5;11(9):2605. doi: 10.3390/ani11092605 (PMC8464726; doi:10.3390/ani11092605)
Supplement: Supplementary file 1 [file animals-11-02605-s001.zip]

Archive with 1 entries (1 files):
- animals-1332554-supplementary.xlsx
