# Supplementary material for: Effect of Different Combinations of Dietary Vitamin A, Protein Levels, and Monensin on Inflammatory Markers and Metabolites, Retinol-Binding Protein, and Retinoid Status in Periparturient Dairy Cows
Source: Animals (Basel). 2021 Sep 5;11(9):2605. doi: 10.3390/ani11092605 (PMC8464726; doi:10.3390/ani11092605)
Supplement: Supplementary file 1 [file animals-11-02605-s001.zip › animals-1332554-supplementary.xlsx]

## Sheet: PBMC
Obs	CowID	TRT	PRO	MONEN	VITA	IL1b	IL6	TNF	ICAM
1	112	5	L	NO	NO	3.645	11.305	2.578	6.197
2	2247	5	H	NO	YES	4.939	13.942	4.409	7.25
3	2271	3	H	YES	NO	-0.379	7.171	1.123	3.951
4	2277	8	L	YES	YES	6.344	12.752	6.903	8.377
5	2278	3	H	YES	NO	6.791	13.776	6.207	8.774
6	2286	1	H	YES	NO	9.5125	15.5625	5.9195	9.6235
7	2308	7	L	YES	NO	4.988	13.247	4.904	7.202
8	2324	6	L	NO	YES	5.62	12.748	6.146	9.36
9	2331	1	H	YES	YES	3.821	12.83	1.507	5.54
10	2344	3	H	NO	NO	7.9855	14.0285	4.0675	7.4195
11	2345	5	L	NO	NO	6.468	15.638	6.023	8.735
12	2351	8	L	YES	YES	7.1325	13.7625	5.4045	8.7685
13	2352	1	H	YES	NO	5.1945	14.0135	6.0555	8.5555
14	2355	3	H	YES	NO	4.5235	12.3265	8.9075	7.0315
15	2368	1	H	YES	NO	4.9015	11.6355	4.0375	6.9585
16	2370	7	L	YES	NO	9.0535	14.9885	5.8645	9.9675
17	2384	5	L	NO	NO	1.427	8.812	1.385	4.734
18	2387	6	L	NO	YES	7.5485	12.9745	5.1585	8.5915
19	2392	4	H	NO	NO	5.684	12.862	5.543	7.448
20	2394	6	L	NO	YES	7.226	14.582	7.711	8.829
21	2398	6	L	NO	YES	4.3405	12.0295	4.4815	7.1645
22	2404	8	L	YES	YES	7.006	14.608	5.334	10.079
23	2409	8	L	YES	YES	5.341	10.548	4.872	8.018
24	2412	5	L	NO	NO	5.7735	11.7945	3.7455	7.2265
25	2413	3	H	YES	NO	5.7735	11.7945	3.7455	7.2265
26	2421	4	H	NO	NO	6.9605	14.2755	7.3215	8.2415
27	2423	7	L	YES	NO	1.841	10.158	1.884	5.765
28	2424	4	H	NO	NO	-0.4295	6.4205	2.9655	5.6805
29	2427	5	L	NO	NO	6.581	15.079	7.503	8.075
30	2432	8	L	YES	YES	7.506	14.177	5.341	8.638
31	2435	2	H	NO	YES	3.033	12.753	1.148	4.599
32	2437	5	H	YES	NO	0.599	9.722	2.187	4.621
33	2439	3	H	YES	NO	5.452	14.202	6.015	8.361
34	2441	4	H	NO	NO	7.46	16.218	5.499	8.193
35	2444	2	H	NO	YES	8.131	16.315	6.897	8.067
36	2445	8	L	YES	YES	5.4045	12.9175	5.8545	9.1215
37	2446	3	H	YES	NO	3.4415	3.7395	4.1165	6.8605
38	2449	8	L	YES	YES	5.5465	13.8795	5.4035	6.9295
39	2450	7	L	YES	NO	4.57	13.2	2.085	5.463
40	2453	5	L	NO	NO	6.58	15.296	7.418	8.716
41	2454	5	L	NO	NO	7.2825	5.7385	5.8495	8.6355
42	2455	7	L	YES	NO	2.861	11.772	6.22	8.068
43	2458	2	H	NO	YES	8.5565	15.5105	5.7835	9.3105
44	2459	1	H	YES	NO	4.681	12.351	4.267	7.986
45	2461	4	H	NO	NO	9.1425	16.0515	6.4105	10.1045
46	2463	1	H	YES	NO	3.8255	3.1975	-2.7335	2.0255
47	2466	2	H	NO	YES	0.8225	12.1985	4.1935	5.6835
48	2468	6	L	NO	YES	0.827	11.056	5.114	7.615
49	2473	7	L	YES	NO	6.256	15.136	7.186	8.285
50	2475	6	L	NO	YES	7.597	14.234	6.838	7.71
51	2477	1	H	YES	NO	4.7225	11.6635	6.1025	7.7605
52	2478	4	H	NO	NO	8.31	14.993	7.309	9.816
53	2479	1	H	YES	NO	7.7825	15.1165	5.8445	9.8225
54	2480	1	H	YES	NO	7.383	14.632	5.687	9.238
55	2482	7	L	YES	NO	6.949	15.049	7.617	9.353
56	2485	6	L	NO	YES	6.3615	14.0375	7.9775	9.8775
57	2490	5	L	NO	NO	6.4525	15.1125	6.2115	9.3575
58	2494	2	H	NO	YES	7.8495	19.2075	6.8625	10.6915
59	2500	7	L	YES	NO	6.529	14.025	7.54	8.001
60	2501	6	L	NO	YES	3.768	12.615	7.242	8.312
61	2504	6	L	NO	YES	3.122	11.265	6.697	8.282
62	2505	4	H	NO	NO	7.8885	14.4215	6.4635	9.3375
63	2506	3	H	YES	NO	6.267	14.604	5.573	8.103
64	2507	3	H	YES	NO	7.7875	15.2445	6.9275	10.2355
65	2508	8	L	YES	YES	3.223	10.745	6.532	7.47
66	2509	1	H	YES	NO	4.5395	13.3385	4.9045	8.3625
67	2512	8	L	YES	YES	4.9065	14.3155	5.7265	8.3225
68	2514	1	H	YES	NO	6.7935	15.3545	6.8665	9.5095
69	2523	4	H	NO	NO	3.5105	12.5055	4.5765	8.0395
70	2529	2	H	NO	YES	2.5415	11.3965	5.9305	7.4945
71	5272	4	H	NO	NO	5.619	9.904	5.852	9.244
72	5313	3	H	YES	NO	7.7305	16.7665	6.3335	8.9895
73	5315	4	H	NO	NO	1.0375	10.6315	0.5145	4.6325

## Sheet: SCC
CowID	Time	Treat	Protein	Monensin	Vitamin	SCC	SCL
112	1ST	5	L	NO	NO	4245	5.51
112	2ND	5	L	NO	NO	1969	4.5
112	3RD	5	L	NO	NO	2291	4.7
112	3	5	L	NO	NO	311	2.61
112	6	5	L	NO	NO	1115	3.82
112	9	5	L	NO	NO	415	2.84
112	12	5	L	NO	NO	669	3.28
112	15	5	L	NO	NO	918	3.61
112	18	5	L	NO	NO	794	3.45
112	21	5	L	NO	NO	1474	4.15
2247	1ST	2	H	NO	YES	2394	4.75
2247	2ND	2	H	NO	YES	879	3.56
2247	3RD	2	H	NO	YES	546	3.08
2247	3	2	H	NO	YES	304	2.59
2247	6	2	H	NO	YES	122	2.08
2247	9	2	H	NO	YES	221	2.38
2247	12	2	H	NO	YES	730	3.36
2247	15	2	H	NO	YES	32	1.73
2247	18	2	H	NO	YES	5	1.61
2247	21	2	H	NO	YES	212	2.36
2271	1ST	3	H	YES	NO	1784	4.38
2271	2ND	3	H	YES	NO	2321	4.71
2271	3RD	3	H	YES	NO	435	2.88
2271	3	3	H	YES	NO	628	3.21
2271	6	3	H	YES	NO	9999	6.69
2271	9	3	H	YES	NO	3566	5.27
2271	12	3	H	YES	NO	7485	6.28
2271	15	3	H	YES	NO	44	1.78
2271	18	3	H	YES	NO	3690	5.32
2271	21	3	H	YES	NO	15	1.66
2286	1ST	1	H	YES	YES	3133	5.1
2286	3	1	H	YES	YES	2122	4.6
2286	6	1	H	YES	YES	402	2.81
2286	9	1	H	YES	YES	95	1.98
2286	12	1	H	YES	YES	75	1.91
2286	15	1	H	YES	YES	283	2.54
2286	18	1	H	YES	YES	17	1.66
2286	21	1	H	YES	YES	109	2.03
2308	1ST	7	L	YES	NO	3610	5.29
2308	2ND	7	L	YES	NO	5115	5.76
2308	3RD	7	L	YES	NO	7266	6.24
2308	3	7	L	YES	NO	7969	6.37
2308	6	7	L	YES	NO	354	2.71
2308	9	7	L	YES	NO	277	2.53
2308	12	7	L	YES	NO	191	2.3
2308	15	7	L	YES	NO	140	2.14
2308	18	7	L	YES	NO	319	2.63
2308	21	7	L	YES	NO	3174	5.12
2331	1ST	1	H	YES	YES	1454	4.13
2331	2ND	1	H	YES	YES	906	3.59
2331	3RD	1	H	YES	YES	655	3.26
2331	3	1	H	YES	YES	1014	3.72
2331	6	1	H	YES	YES	406	2.82
2331	9	1	H	YES	YES	698	3.32
2331	12	1	H	YES	YES	382	2.77
2331	15	1	H	YES	YES	65	1.87
2331	21	1	H	YES	YES	81	1.93
2344	1ST	3	H	YES	NO	813	3.48
2344	2ND	3	H	YES	NO	2643	4.88
2344	3RD	3	H	YES	NO	1935	4.48
2344	3	3	H	YES	NO	2064	4.56
2344	6	3	H	YES	NO	366	2.74
2344	9	3	H	YES	NO	163	2.21
2344	12	3	H	YES	NO	189	2.29
2344	15	3	H	YES	NO	412	2.83
2344	18	3	H	YES	NO	322	2.64
2344	21	3	H	YES	NO	570	3.12
2348	2ND	5	L	NO	NO	7787	6.34
2348	3RD	5	L	NO	NO	8446	6.45
2348	3	5	L	NO	NO	5106	5.76
2348	6	5	L	NO	NO	9999	6.69
2348	9	5	L	NO	NO	9999	6.69
2348	12	5	L	NO	NO	6813	6.15
2348	15	5	L	NO	NO	8487	6.46
2348	18	5	L	NO	NO	2688	4.9
2348	21	5	L	NO	NO	6456	6.08
2356	1ST	8	L	YES	YES	3228	5.14
2356	2ND	8	L	YES	YES	932	3.62
2356	3	8	L	YES	YES	358	2.72
2368	1ST	1	H	YES	YES	3144	5.11
2368	2ND	1	H	YES	YES	8280	6.42
2368	3RD	1	H	YES	YES	7448	6.28
2368	3	1	H	YES	YES	3497	5.25
2368	6	1	H	YES	YES	1356	4.05
2368	9	1	H	YES	YES	3858	5.38
2368	12	1	H	YES	YES	814	3.48
2368	15	1	H	YES	YES	2148	4.61
2368	18	1	H	YES	YES	1399	4.09
2368	21	1	H	YES	YES	911	3.6
2387	1ST	6	L	NO	YES	879	3.56
2387	2ND	6	L	NO	YES	637	3.23
2387	3RD	6	L	NO	YES	153	2.18
2387	6	6	L	NO	YES	196	2.31
2387	9	6	L	NO	YES	84	1.94
2387	12	6	L	NO	YES	318	2.63
2387	15	6	L	NO	YES	48	1.8
2387	18	6	L	NO	YES	94	1.98
2398	1ST	6	L	NO	YES	1276	3.98
2398	2ND	6	L	NO	YES	398	2.8
2398	3RD	6	L	NO	YES	138	2.13
2398	3	6	L	NO	YES	194	2.3
2398	6	6	L	NO	YES	3913	5.4
2398	9	6	L	NO	YES	54	1.82
2398	12	6	L	NO	YES	65	1.87
2398	15	6	L	NO	YES	46	1.79
2398	18	6	L	NO	YES	1262	3.97
2398	21	6	L	NO	YES	39	1.76
2412	1ST	5	L	NO	NO	3218	5.14
2412	2ND	5	L	NO	NO	855	3.53
2412	3RD	5	L	NO	NO	566	3.11
2412	3	5	L	NO	NO	831	3.5
2412	6	5	L	NO	NO	144	2.15
2412	9	5	L	NO	NO	48	1.8
2412	12	5	L	NO	NO	57	1.84
2412	15	5	L	NO	NO	62	1.86
2412	18	5	L	NO	NO	115	2.05
2412	21	5	L	NO	NO	34	1.74
2423	1ST	7	L	YES	NO	214	2.36
2423	2ND	7	L	YES	NO	359	2.72
2423	3RD	7	L	YES	NO	213	2.36
2423	3	7	L	YES	NO	186	2.28
2423	6	7	L	YES	NO	39	1.76
2423	9	7	L	YES	NO	91	1.97
2423	12	7	L	YES	NO	83	1.94
2423	15	7	L	YES	NO	87	1.95
2423	18	7	L	YES	NO	98	1.99
2423	21	7	L	YES	NO	159	2.2
2434	1ST	8	L	YES	YES	133	2.11
2434	2ND	8	L	YES	YES	321	2.63
2434	3RD	8	L	YES	YES	82	1.93
2434	3	8	L	YES	YES	620	3.2
2434	6	8	L	YES	YES	69	1.88
2434	9	8	L	YES	YES	5394	5.83
2434	12	8	L	YES	YES	329	2.65
2434	15	8	L	YES	YES	68	1.88
2435	1ST	2	H	NO	YES	718	3.35
2435	2ND	2	H	NO	YES	1014	3.72
2435	3RD	2	H	NO	YES	502	3
2435	3	2	H	NO	YES	412	2.83
2435	6	2	H	NO	YES	16	1.66
2435	9	2	H	NO	YES	89	1.96
2435	12	2	H	NO	YES	195	2.31
2435	15	2	H	NO	YES	.	.
2435	18	2	H	NO	YES	18	1.67
2435	21	2	H	NO	YES	50	1.81
2437	1ST	5	L	NO	NO	1215	3.92
2437	2ND	5	L	NO	NO	410	2.83
2437	3RD	5	L	NO	NO	344	2.69
2437	3	5	L	NO	NO	129	2.1
2437	6	5	L	NO	NO	56	1.83
2437	9	5	L	NO	NO	40	1.77
2437	12	5	L	NO	NO	55	1.83
2437	15	5	L	NO	NO	73	1.9
2437	18	5	L	NO	NO	72	1.9
2437	21	5	L	NO	NO	26	1.7
2441	1ST	4	H	NO	NO	3041	5.06
2441	2ND	4	H	NO	NO	3620	5.29
2441	3RD	4	H	NO	NO	2188	4.64
2441	3	4	H	NO	NO	2685	4.9
2441	6	4	H	NO	NO	358	2.72
2441	9	4	H	NO	NO	618	3.2
2441	12	4	H	NO	NO	901	3.59
2441	15	4	H	NO	NO	37	1.75
2441	18	4	H	NO	NO	695	3.31
2441	21	4	H	NO	NO	353	2.71
2444	1ST	8	L	YES	YES	1053	3.76
2444	2ND	8	L	YES	YES	986	3.68
2444	3RD	8	L	YES	YES	237	2.42
2444	3	8	L	YES	YES	171	2.24
2444	6	8	L	YES	YES	2267	4.68
2444	9	8	L	YES	YES	141	2.14
2444	12	8	L	YES	YES	99	2
2444	15	8	L	YES	YES	56	1.83
2444	18	8	L	YES	YES	388	2.78
2450	1ST	7	L	YES	NO	4647	5.63
2450	2ND	7	L	YES	NO	2173	4.63
2450	3RD	7	L	YES	NO	1184	3.89
2450	3	7	L	YES	NO	1032	3.74
2450	6	7	L	YES	NO	154	2.18
2450	9	7	L	YES	NO	296	2.58
2450	12	7	L	YES	NO	893	3.58
2450	15	7	L	YES	NO	.	.
2450	18	7	L	YES	NO	1391	4.08
2450	21	7	L	YES	NO	1407	4.09
2459	1ST	1	H	YES	YES	7119	6.21
2459	2ND	1	H	YES	YES	3398	5.21
2459	3RD	1	H	YES	YES	1113	3.82
2459	3	1	H	YES	YES	1083	3.79
2459	6	1	H	YES	YES	506	3.01
2459	9	1	H	YES	YES	195	2.31
2459	12	1	H	YES	YES	656	3.26
2459	15	1	H	YES	YES	390	2.79
2459	18	1	H	YES	YES	116	2.06
2459	21	1	H	YES	YES	762	3.41
5313	1ST	3	H	YES	NO	5499	5.86
5313	2ND	3	H	YES	NO	7270	6.24
5313	3RD	3	H	YES	NO	8568	6.47
5313	3	3	H	YES	NO	6198	6.02
5313	6	3	H	YES	NO	5831	5.94
5313	9	3	H	YES	NO	1768	4.37
5313	12	3	H	YES	NO	766	3.41
5313	15	3	H	YES	NO	674	3.28
5313	21	3	H	YES	NO	720	3.35
5315	1ST	4	H	NO	NO	1367	4.06
5315	2ND	4	H	NO	NO	6591	6.11
5315	3RD	4	H	NO	NO	4966	5.72
5315	3	4	H	NO	NO	8103	6.39
5315	6	4	H	NO	NO	9999	6.69
5315	9	4	H	NO	NO	9320	6.59
5315	12	4	H	NO	NO	7839	6.35
5315	15	4	H	NO	NO	1231	3.94
5315	18	4	H	NO	NO	7891	6.36
5315	21	4	H	NO	NO	198	2.32
2315	1ST	1	H	YES	YES	956	3.65
2315	2ND	1	H	YES	YES	1586	4.24
2315	3RD	1	H	YES	YES	987	3.69
2315	3	1	H	YES	YES	1587	4.24
2315	6	1	H	YES	YES	604	3.18
2315	9	1	H	YES	YES	513	3.02
2315	12	1	H	YES	YES	292	2.57
2384	1ST	5	L	NO	NO	3277	5.16
2384	2ND	5	L	NO	NO	1117	3.82
2384	3RD	5	L	NO	NO	1848	4.42
2384	3	5	L	NO	NO	877	3.56
2384	6	5	L	NO	NO	301	2.59
2384	12	5	L	NO	NO	463	2.93
2384	15	5	L	NO	NO	1484	4.16
2384	18	5	L	NO	NO	173	2.24
2384	21	5	L	NO	NO	433	2.87
2392	1ST	4	H	NO	NO	128	2.1
2392	2ND	4	H	NO	NO	106	2.02
2392	3RD	4	H	NO	NO	53	1.82
2392	3	4	H	NO	NO	69	1.88
2392	6	4	H	NO	NO	34	1.74
2392	9	4	H	NO	NO	30	1.72
2392	12	4	H	NO	NO	30	1.72
2392	15	4	H	NO	NO	36	1.75
2392	18	4	H	NO	NO	200	2.32
2392	21	4	H	NO	NO	851	3.52
2409	1ST	8	L	YES	NO	1573	4.23
2409	2ND	8	L	YES	NO	2455	4.78
2409	3RD	8	L	YES	NO	2516	4.82
2409	3	8	L	YES	NO	3032	5.06
2409	6	8	L	YES	NO	115	2.05
2409	9	8	L	YES	NO	2130	4.6
2409	12	8	L	YES	NO	.	.
2409	15	8	L	YES	NO	697	3.32
2409	18	8	L	YES	NO	1625	4.27
2409	21	8	L	YES	NO	751	3.39
2413	1ST	3	H	YES	NO	143	2.15
2413	2ND	3	H	YES	NO	170	2.23
2413	3RD	3	H	YES	NO	128	2.1
2413	3	3	H	YES	NO	86	1.95
2413	6	3	H	YES	NO	38	1.76
2413	9	3	H	YES	NO	14	1.65
2413	12	3	H	YES	NO	8	1.62
2413	15	3	H	YES	NO	11	1.64
2413	18	3	H	YES	NO	20	1.68
2413	21	3	H	YES	NO	6	1.61
2417	1ST	7	L	YES	NO	1193	3.9
2417	2ND	7	L	YES	NO	1362	4.05
2417	3RD	7	L	YES	NO	128	2.1
2417	3	7	L	YES	NO	404	2.82
2417	6	7	L	YES	NO	321	2.63
2419	1ST	6	L	NO	YES	636	3.23
2419	2ND	6	L	NO	YES	779	3.43
2419	3RD	6	L	NO	YES	2278	4.69
2419	3	6	L	NO	YES	1785	4.38
2419	6	6	L	NO	YES	213	2.36
2419	9	6	L	NO	YES	344	2.69
2419	12	6	L	NO	YES	85	1.94
2419	15	6	L	NO	YES	154	2.18
2419	18	6	L	NO	YES	260	2.49
2419	21	6	L	NO	YES	67	1.88
2424	1ST	4	H	NO	NO	297	2.58
2424	2ND	4	H	NO	NO	1153	3.86
2424	3RD	4	H	NO	NO	527	3.05
2424	3	4	H	NO	NO	268	2.51
2424	6	4	H	NO	NO	93	1.97
2424	9	4	H	NO	NO	142	2.14
2424	12	4	H	NO	NO	633	3.22
2424	15	4	H	NO	NO	808	3.47
2424	18	4	H	NO	NO	1097	3.8
2424	21	4	H	NO	NO	368	2.74
2446	1ST	3	H	YES	NO	125	2.09
2446	2ND	3	H	YES	NO	243	2.44
2446	3RD	3	H	YES	NO	70	1.89
2446	3	3	H	YES	NO	88	1.96
2446	6	3	H	YES	NO	91	1.97
2446	9	3	H	YES	NO	6	1.61
2446	12	3	H	YES	NO	11	1.64
2446	15	3	H	YES	NO	21	1.68
2446	18	3	H	YES	NO	9	1.63
2446	21	3	H	YES	NO	50	1.81
2454	1ST	5	L	NO	NO	7	1.62
2454	2ND	5	L	NO	NO	140	2.14
2454	3RD	5	L	NO	NO	56	1.83
2454	3	5	L	NO	NO	98	1.99
2454	6	5	L	NO	NO	100	2
2454	9	5	L	NO	NO	74	1.9
2454	12	5	L	NO	NO	38	1.76
2454	15	5	L	NO	NO	155	2.19
2454	18	5	L	NO	NO	227	2.4
2454	21	5	L	NO	NO	75	1.91
2463	3	1	H	YES	YES	1842	4.42
2463	6	1	H	YES	YES	583	3.14
2463	9	1	H	YES	YES	114	2.05
2463	12	1	H	YES	YES	958	3.65
2463	15	1	H	YES	YES	97	1.99
2463	18	1	H	YES	YES	261	2.49
2463	21	1	H	YES	YES	109	2.03
2466	1ST	2	H	NO	YES	1345	4.04
2466	2ND	2	H	NO	YES	514	3.03
2466	3RD	2	H	NO	YES	432	2.87
2466	3	2	H	NO	YES	34	1.74
2466	6	2	H	NO	YES	182	2.27
2466	9	2	H	NO	YES	191	2.3
2466	12	2	H	NO	YES	17	1.66
2466	15	2	H	NO	YES	4	1.6
2466	18	2	H	NO	YES	79	1.92
2466	21	2	H	NO	YES	183	2.27
2468	1ST	6	L	NO	YES	99	2
2468	2ND	6	L	NO	YES	183	2.27
2468	3RD	6	L	NO	YES	125	2.09
2468	3	6	L	NO	YES	2853	4.98
2468	6	6	L	NO	YES	31	1.73
2468	9	6	L	NO	YES	24	1.7
2468	12	6	L	NO	YES	20	1.68
2468	15	6	L	NO	YES	19	1.67
2468	18	6	L	NO	YES	33	1.74
2468	21	6	L	NO	YES	35	1.74
2277	1ST	8	L	YES	NO	986	3.68
2277	2ND	8	L	YES	NO	436	2.88
2277	3RD	8	L	YES	NO	236	2.42
2277	3	8	L	YES	NO	529	3.05
2277	6	8	L	YES	NO	40	1.77
2277	9	8	L	YES	NO	663	3.27
2277	12	8	L	YES	NO	18	1.67
2277	15	8	L	YES	NO	314	2.62
2277	18	8	L	YES	NO	17	1.66
2277	21	8	L	YES	NO	4	1.6
2355	1ST	3	H	YES	NO	3360	5.19
2355	2ND	3	H	YES	NO	5729	5.91
2355	3RD	3	H	YES	NO	4379	5.55
2355	3	3	H	YES	NO	2005	4.53
2355	6	3	H	YES	NO	562	3.11
2355	9	3	H	YES	NO	775	3.43
2355	12	3	H	YES	NO	350	2.7
2355	15	3	H	YES	NO	531	3.05
2355	18	3	H	YES	NO	104	2.01
2394	1ST	6	L	NO	YES	469	2.94
2394	2ND	6	L	NO	YES	857	3.53
2394	3RD	6	L	NO	YES	3824	5.37
2394	3	6	L	NO	YES	3923	5.4
2394	6	6	L	NO	YES	475	2.95
2394	9	6	L	NO	YES	122	2.08
2394	12	6	L	NO	YES	.	.
2394	15	6	L	NO	YES	.	.
2394	18	6	L	NO	YES	39	1.76
2394	21	6	L	NO	YES	84	1.94
2396	1ST	2	H	NO	YES	594	3.16
2396	2ND	2	H	NO	YES	696	3.32
2396	3RD	2	H	NO	YES	592	3.16
2396	3	2	H	NO	YES	1156	3.86
2396	6	2	H	NO	YES	115	2.05
2396	9	2	H	NO	YES	139	2.13
2396	12	2	H	NO	YES	49	1.8
2396	15	2	H	NO	YES	25	1.7
2396	18	2	H	NO	YES	36	1.75
2396	21	2	H	NO	YES	.	.
2421	1ST	4	H	NO	NO	1056	3.76
2421	2ND	4	H	NO	NO	2139	4.61
2421	3RD	4	H	NO	NO	4810	5.68
2421	3	4	H	NO	NO	3504	5.25
2421	6	4	H	NO	NO	114	2.05
2421	9	4	H	NO	NO	31	1.73
2421	12	4	H	NO	NO	387	2.78
2421	15	4	H	NO	NO	8741	6.5
2421	18	4	H	NO	NO	1124	3.83
2421	21	4	H	NO	NO	7	1.62
2427	2ND	5	L	NO	NO	89	1.96
2427	6	5	L	NO	NO	77	1.91
2427	9	5	L	NO	NO	476	2.96
2427	12	5	L	NO	NO	1012	3.71
2427	15	5	L	NO	NO	.	.
2427	18	5	L	NO	NO	15	1.66
2427	21	5	L	NO	NO	5	1.61
2433	1ST	3	H	YES	NO	2092	4.58
2433	3RD	3	H	YES	NO	6478	6.08
2433	2ND	3	H	YES	NO	5971	5.97
2433	3	3	H	YES	NO	1737	4.35
2433	6	3	H	YES	NO	170	2.23
2433	9	3	H	YES	NO	158	2.2
2433	12	3	H	YES	NO	114	2.05
2433	15	3	H	YES	NO	193	2.3
2433	18	3	H	YES	NO	101	2
2433	21	3	H	YES	NO	432	2.87
2451	1ST	7	L	YES	NO	528	3.05
2451	2ND	7	L	YES	NO	1214	3.92
2451	3RD	7	L	YES	NO	247	2.45
2451	3	7	L	YES	NO	631	3.22
2451	6	7	L	YES	NO	156	2.19
2451	9	7	L	YES	NO	55	1.83
2451	12	7	L	YES	NO	61	1.85
2451	15	7	L	YES	NO	12	1.64
2451	18	7	L	YES	NO	.	.
2451	21	7	L	YES	NO	.	.
2453	1ST	5	L	NO	NO	809	3.47
2453	2ND	5	L	NO	NO	2449	4.78
2453	3RD	5	L	NO	NO	1929	4.48
2453	3	5	L	NO	NO	945	3.64
2453	6	5	L	NO	NO	408	2.82
2453	9	5	L	NO	NO	630	3.22
2453	12	5	L	NO	NO	116	2.06
2453	15	5	L	NO	NO	91	1.97
2453	18	5	L	NO	NO	9050	6.55
2453	21	5	L	NO	NO	259	2.48
2473	1ST	7	L	YES	NO	1493	4.16
2473	2ND	7	L	YES	NO	475	2.95
2473	3RD	7	L	YES	NO	355	2.71
2473	3	7	L	YES	NO	108	2.03
2473	6	7	L	YES	NO	279	2.53
2473	9	7	L	YES	NO	17	1.66
2473	12	7	L	YES	NO	85	1.94
2473	15	7	L	YES	NO	55	1.83
2473	18	7	L	YES	NO	17	1.66
2473	21	7	L	YES	NO	133	2.11
2475	1ST	6	L	NO	YES	1648	4.28
2475	2ND	6	L	NO	YES	1315	4.01
2475	3RD	6	L	NO	YES	636	3.23
2475	3	6	L	NO	YES	97	1.99
2475	6	6	L	NO	YES	78	1.92
2475	9	6	L	NO	YES	169	2.23
2475	12	6	L	NO	YES	31	1.73
2475	15	6	L	NO	YES	40	1.77
2475	18	6	L	NO	YES	.	.
2475	21	6	L	NO	YES	28	1.71
2477	1ST	1	H	YES	YES	2850	4.98
2477	2ND	1	H	YES	YES	743	3.38
2477	3RD	1	H	YES	YES	388	2.78
2477	3RD	1	H	YES	YES	567	3.12
2477	6	1	H	YES	YES	7740	6.33
2477	9	1	H	YES	YES	1428	4.11
2477	12	1	H	YES	YES	143	2.15
2477	15	1	H	YES	YES	.	.
2477	18	1	H	YES	YES	306	2.6
2477	21	1	H	YES	YES	.	.
2478	1ST	4	H	NO	NO	172	2.24
2478	2ND	4	H	NO	NO	184	2.28
2478	6	4	H	NO	NO	9	1.63
2478	9	4	H	NO	NO	9	1.63
2478	12	4	H	NO	NO	9	1.63
2478	15	4	H	NO	NO	86	1.95
2478	18	4	H	NO	NO	4	1.6
2478	21	4	H	NO	NO	.	.
2482	1ST	7	L	YES	NO	2673	4.89
2482	2ND	7	L	YES	NO	3711	5.33
2482	3RD	7	L	YES	NO	608	3.18
2482	3	7	L	YES	NO	215	2.36
2482	6	7	L	YES	NO	59	1.84
2482	9	7	L	YES	NO	.	.
2482	12	7	L	YES	NO	.	.
2482	15	7	L	YES	NO	.	.
2482	18	7	L	YES	NO	.	.
2482	21	7	L	YES	NO	50	1.81
2278	1ST	3	H	YES	NO	2308	4.7
2278	2ND	3	H	YES	NO	3712	5.33
2278	3RD	3	H	YES	NO	4086	5.45
2278	3	3	H	YES	NO	2100	4.58
2278	6	3	H	YES	NO	2054	4.56
2278	15	3	H	YES	NO	545	3.08
2278	18	3	H	YES	NO	878	3.56
2278	21	3	H	YES	NO	517	3.03
2324	1ST	6	L	NO	YES	.	.
2324	2ND	6	L	NO	YES	2587	4.85
2324	3RD	6	L	NO	YES	2028	4.54
2324	3	6	L	NO	YES	522	3.04
2324	6	6	L	NO	YES	250	2.46
2324	15	6	L	NO	YES	77	1.91
2324	18	6	L	NO	YES	40	1.77
2324	21	6	L	NO	YES	53	1.82
2329	1ST	2	H	NO	YES	769	3.42
2329	2ND	2	H	NO	YES	730	3.36
2329	3RD	2	H	NO	YES	503	3.01
2329	3	2	H	NO	YES	323	2.64
2329	6	2	H	NO	YES	1071	3.78
2329	9	2	H	NO	YES	462	2.93
2345	1ST	5	L	NO	NO	407	2.82
2345	2ND	5	L	NO	NO	1031	3.73
2345	3RD	5	L	NO	NO	323	2.64
2345	12	5	L	NO	NO	.	.
2345	15	5	L	NO	NO	22	1.69
2345	5	5	L	NO	NO	1358	4.05
2345	5	5	L	NO	NO	10	1.63
2352	1ST	1	H	YES	YES	621	3.2
2352	2ND	1	H	YES	YES	807	3.47
2352	3RD	1	H	YES	YES	1114	3.82
2352	6	1	H	YES	YES	367	2.74
2352	9	1	H	YES	YES	791	3.45
2352	12	1	H	YES	YES	63	1.86
2352	21	1	H	YES	YES	44	1.78
2439	1ST	3	H	YES	NO	.	.
2439	2ND	3	H	YES	NO	217	2.37
2439	3RD	3	H	YES	NO	418	2.84
2439	6	3	H	YES	NO	640	3.23
2439	9	3	H	YES	NO	51	1.81
2439	12	3	H	YES	NO	84	1.94
2439	21	3	H	YES	NO	172	2.24
2442	1ST	8	L	YES	YES	32	1.73
2442	2ND	8	L	YES	YES	.	.
2442	3RD	8	L	YES	YES	.	.
2442	6	8	L	YES	YES	.	.
2445	1ST	8	L	YES	YES	715	3.34
2445	2ND	8	L	YES	YES	1754	4.36
2445	3RD	8	L	YES	YES	5441	5.84
2445	3	8	L	YES	YES	835	3.5
2445	6	8	L	YES	YES	86	1.95
2445	15	8	L	YES	YES	162	2.21
2445	18	8	L	YES	YES	.	.
2445	21	8	L	YES	YES	98	1.99
5272	1ST	4	H	NO	NO	2521	4.82
5272	2ND	4	H	NO	NO	3449	5.23
5272	3RD	4	H	NO	NO	2152	4.62
5272	3	4	H	NO	NO	1214	3.92
5272	6	4	H	NO	NO	240	2.43
5272	15	4	H	NO	NO	26	1.7
5272	18	4	H	NO	NO	18	1.67
5272	21	4	H	NO	NO	37	1.75
2351	1ST	8	L	YES	YES	2614	4.86
2351	2ND	8	L	YES	YES	2443	4.78
2351	3RD	8	L	YES	YES	1047	3.75
2351	3	8	L	YES	YES	1660	4.29
2351	15	8	L	YES	YES	194	2.3
2351	18	8	L	YES	YES	130	2.1
2351	21	8	L	YES	YES	100	2
2370	6	7	L	YES	NO	55	1.83
2370	21	7	L	YES	NO	36	1.75
2404	3	8	L	YES	YES	223	2.39
2404	6	8	L	YES	YES	64	1.86
2404	21	8	L	YES	YES	1317	4.02
2432	3	8	L	YES	YES	467	2.94
2432	6	8	L	YES	YES	83	1.94
2432	18	8	L	YES	YES	65	1.87
2432	21	8	L	YES	YES	123	2.08
2449	1ST	2	H	NO	YES	274	2.52
2449	2ND	2	H	NO	YES	264	2.5
2449	3RD	2	H	NO	YES	116	2.06
2449	3	2	H	NO	YES	26	1.7
2449	15	2	H	NO	YES	13	1.65
2449	18	2	H	NO	YES	13	1.65
2449	21	2	H	NO	YES	8	1.62
2458	6	2	H	NO	YES	58	1.84
2458	9	2	H	NO	YES	32	1.73
2461	3	4	H	NO	NO	765	3.41
2461	6	4	H	NO	NO	248	2.45
2461	18	4	H	NO	NO	27	1.71
2461	12	4	H	NO	NO	33	1.74
2469	1ST	1	H	YES	YES	143	2.15
2469	3RD	1	H	YES	YES	58	1.84
2469	3	1	H	YES	YES	79	1.92
2469	18	1	H	YES	YES	65	1.87
2469	21	1	H	YES	YES	22	1.69
2474	6	7	L	YES	NO	206	2.34
2474	9	7	L	YES	NO	79	1.92
2480	9	1	H	YES	YES	10	1.63
2490	3RD	5	L	NO	NO	181	2.27
2490	3	5	L	NO	NO	70	1.89
2490	18	5	L	NO	NO	37	1.75
2490	21	5	L	NO	NO	1998	4.52
2505	3	4	H	NO	NO	228	2.4
2505	6	4	H	NO	NO	166	2.22
2505	18	4	H	NO	NO	364	2.73
2505	21	4	H	NO	NO	121	2.07
2506	3RD	3	H	YES	NO	354	2.71
2506	3	3	H	YES	NO	200	2.32
2506	18	3	H	YES	NO	22	1.69
2506	21	3	H	YES	NO	45	1.79
2367	1ST	6	L	NO	YES	1969	4.5
2367	2ND	6	L	NO	YES	1895	4.46
2367	3RD	6	L	NO	YES	.	.
2367	3	6	L	NO	YES	3358	5.19
2507	1ST	3	H	YES	NO	1370	4.06
2507	2ND	3	H	YES	NO	339	2.68
2507	3RD	3	H	YES	NO	470	2.94
2507	3	3	H	YES	NO	366	2.74
2507	6	3	H	YES	NO	106	2.02
2507	9	3	H	YES	NO	32	1.73
2507	12	3	H	YES	NO	12	1.64
2507	15	3	H	YES	NO	16	1.66
2507	21	3	H	YES	NO	32	1.73
2509	1ST	1	H	YES	YES	380	2.77
2509	2ND	1	H	YES	YES	343	2.68
2509	3RD	1	H	YES	YES	50	1.81
2509	6	1	H	YES	YES	274	2.52
2509	9	1	H	YES	YES	68	1.88
2509	12	1	H	YES	YES	110	2.04
2509	18	1	H	YES	YES	74	1.9
2509	21	1	H	YES	YES	86	1.95
2523	6	4	H	NO	NO	33	1.74
2523	9	4	H	NO	NO	138	2.13
2523	12	4	H	NO	NO	82	1.93
2523	15	4	H	NO	NO	490	2.98
2523	18	4	H	NO	NO	394	2.79
2523	21	4	H	NO	NO	476	2.96
2455	1ST	7	L	YES	NO	6780	6.15
2455	2ND	7	L	YES	NO	6643	6.12
2455	3RD	7	L	YES	NO	4764	5.66
2455	3	7	L	YES	NO	3573	5.28
2455	6	7	L	YES	NO	106	2.02
2455	9	7	L	YES	NO	13	1.65
2455	15	7	L	YES	NO	11	1.64
2455	18	7	L	YES	NO	6	1.61
2455	21	7	L	YES	NO	2392	4.75
2463	1ST	8	L	YES	YES	1690	4.31
2463	2ND	8	L	YES	YES	914	3.6
2463	3	8	L	YES	YES	4404	5.56
2463	6	8	L	YES	YES	17	1.66
2463	9	8	L	YES	YES	315	2.62
2463	12	8	L	YES	YES	76	1.91
2463	18	8	L	YES	YES	975	3.67
2463	21	8	L	YES	YES	166	2.22
2485	1ST	6	L	NO	YES	1552	4.21
2485	2ND	6	L	NO	YES	424	2.86
2485	3RD	6	L	NO	YES	535	3.06
2485	6	6	L	NO	YES	653	3.25
2485	9	6	L	NO	YES	100	2
2485	12	6	L	NO	YES	19	1.67
2485	15	6	L	NO	YES	102	2.01
2485	18	6	L	NO	YES	21	1.68
2485	21	6				32	1.73
2494	1ST	2	H	NO	YES	.	.
2494	2ND	2	H	NO	YES	.	.
2494	3RD	2	H	NO	YES	1487	4.16
2494	6	2	H	NO	YES	2154	4.62
2494	9	2	H	NO	YES	102	2.01
2494	12	2	H	NO	YES	15	1.66
2494	21	2	H	NO	YES	14	1.65
2500	1ST	7	L	YES	NO	801	3.46
2500	2ND	7	L	YES	NO	1436	4.12
2500	3RD	7	L	YES	NO	581	3.14
2500	6	7	L	YES	NO	148	2.16
2500	12	7	L	YES	NO	2	1.59
2500	15	7	L	YES	NO	1	1.59
2500	18	7	L	YES	NO	1	1.59
2500	21	7	L	YES	NO	1	1.59
2501	1ST	4	H	NO	NO	1601	4.25
2501	2ND	4	H	NO	NO	646	3.24
2501	3RD	4	H	NO	NO	979	3.68
2501	3	4	H	NO	NO	280	2.54
2501	6	4	H	NO	NO	69	1.88
2501	12	4	H	NO	NO	26	1.7
2501	18	4	H	NO	NO	5	1.61
2501	21	4	H	NO	NO	3	1.6
2504	1ST	6	L	NO	YES	595	3.16
2504	2ND	6	L	NO	YES	1965	4.5
2504	3RD	6	L	NO	YES	660	3.26
2504	3	6	L	NO	YES	1016	3.72
2504	6	6	L	NO	YES	191	2.3
2504	9	6	L	NO	YES	1	1.59
2504	12	6	L	NO	YES	15	1.66
2504	18	6	L	NO	YES	32	1.73
2508	1ST	8	L	YES	YES	1676	4.3
2508	2ND	8	L	YES	YES	3944	5.41
2508	3	8	L	YES	YES	124	2.08
2508	6	8	L	YES	YES	49	1.8
2508	9	8	L	YES	YES	3	1.6
2508	12	8	L	YES	YES	23	1.69
2508	15	8	L	YES	YES	37	1.75
2508	18	8	L	YES	YES	103	2.01
2508	21	8	L	YES	YES	10	1.63
2512	1ST	8	L	YES	YES	.	.
2512	2ND	8	L	YES	YES	340	2.68
2512	3	8	L	YES	YES	547	3.08
2512	6	8	L	YES	YES	107	2.03
2512	9	8	L	YES	YES	44	1.78
2512	12	8	L	YES	YES	438	2.88
2512	15	8	L	YES	YES	27	1.71
2512	18	8	L	YES	YES	16	1.66
2512	21	8	L	YES	YES	106	2.02
2514	1ST	1	H	YES	YES	873	3.55
2514	3	1	H	YES	YES	386	2.78
2514	6	1	H	YES	YES	334	2.66
2514	9	1	H	YES	YES	109	2.03
2514	12	1	H	YES	YES	46	1.79
2514	15	1	H	YES	YES	28	1.71
2514	18	1	H	YES	YES	164	2.21
2514	21	1	H	YES	YES	857	3.53
2529	1ST	2	H	NO	YES	1846	4.42
2529	2ND	2	H	NO	YES	1178	3.89
2529	3RD	2	H	NO	YES	804	3.46
2529	3	2	H	NO	YES	4778	5.67
2529	6	2	H	NO	YES	642	3.24
2529	12	2	H	NO	YES	754	3.4
2529	15	2	H	NO	YES	10	1.63
2529	18	2	H	NO	YES	463	2.93
2529	21	2	H	NO	YES	617	3.2

## Sheet: RBP
CowID	TIME	TRT	PRO	MONEN	VITA	RBP
112	-35	5	L	NO	NO	15.2672
2247	-35	2	H	NO	YES	12.1213
2271	-35	3	H	YES	NO	4.8805
2277	-35	8	L	YES	YES	10.9533
2278	-35	3	H	YES	NO	4.6853
2286	-35	1	H	YES	YES	29.8423
2308	-35	7	L	YES	NO	4.2494
2308	-35	7	L	YES	NO	10.2996
2324	-35	6	L	NO	YES	4.6587
2331	-35	1	H	YES	YES	5.0159
2344	-35	3	H	YES	NO	15.4471
2348	-35	5	L	NO	NO	3.5578
2351	-35	8	L	YES	YES	7.6055
2352	-35	1	H	YES	YES	6.031
2355	-35	3	H	YES	NO	2.9734
2368	-35	1	H	YES	YES	3.7175
2384	-35	5	L	NO	NO	3.4039
2387	-35	6	L	NO	YES	4.1177
2392	-35	4	H	NO	NO	3.8953
2394	-35	6	L	NO	YES	3.7119
2396	-35	2	H	NO	YES	3.6729
2398	-35	6	L	NO	YES	6.0799
2404	-35	8	L	YES	YES	3.1551
2409	-35	8	L	YES	YES	3.8429
2412	-35	5	L	NO	NO	11.524
2413	-35	3	H	YES	NO	3.4881
2419	-35	6	L	NO	YES	18.0349
2421	-35	4	H	NO	NO	14.2412
2423	-35	7	L	YES	NO	14.6625
2424	-35	4	H	NO	NO	8.8719
2427	-35	5	L	NO	NO	4.0443
2432	-35	8	L	YES	YES	3.2504
2433	-35	3	H	YES	NO	29.5031
2435	-35	2	H	NO	YES	3.7007
2437	-35	5	L	NO	NO	12.817
2439	-35	3	H	YES	NO	8.4657
2441	-35	4	H	NO	NO	5.0466
2441	-35	4	H	NO	NO	13.7501
2444	-35	8	L	YES	YES	4.7493
2446	-35	3	H	YES	NO	17.62
2449	-35	2	H	NO	YES	4.1239
2450	-35	7	L	YES	NO	5.0159
2451	-35	7	L	YES	NO	5.4503
2453	-35	5	L	NO	NO	5.6945
2454	-35	5	L	NO	NO	2.7135
2455	-35	7	L	YES	NO	4.9124
2459	-35	1	H	YES	YES	10.8884
2461	-35	4	H	NO	NO	2.9921
2466	-35	2	H	NO	YES	3.8083
2468	-35	6	L	NO	YES	14.5318
2469	-35	1	H	YES	YES	3.8141
2473	-35	7	L	YES	NO	2.772
2474	-35	7	L	YES	NO	4.8217
2475	-35	6	L	NO	YES	3.904
2477	-35	1	H	YES	YES	3.1408
2478	-35	4	H	NO	NO	3.2469
2482	-35	7	L	YES	NO	3.1455
2485	-35	6	L	NO	YES	5.0235
2494	-35	2	H	NO	YES	4.3265
2500	-35	7	L	YES	NO	5.1521
2501	-35	4	H	NO	NO	3.2031
2504	-35	6	L	NO	YES	5.276
2505	-35	4	H	NO	NO	4.4785
2506	-35	3	H	YES	NO	4.2494
2507	-35	3	H	YES	NO	3.7873
2508	-35	8	L	YES	YES	4.4854
2509	-35	1	H	YES	YES	4.2017
2512	-35	8	L	YES	YES	3.7987
2514	-35	1	H	YES	YES	10.0231
2523	-35	4	H	NO	NO	4.2937
2529	-35	2	H	NO	YES	3.851
5272	-35	4	H	NO	NO	6.1095
5313	-35	3	H	YES	NO	9.3846
5315	-35	4	H	NO	NO	4.3136
2463a	-35	1	H	YES	YES	4.1736
2463b	-35	8	L	YES	YES	4.9769
2348	-35	5	L	NO	NO	3.5578
2351	-35	8	L	YES	YES	7.6055
2352	-35	1	H	YES	YES	6.031
2355	-35	3	H	YES	NO	2.9734
2368	-35	1	H	YES	YES	3.7175
2384	-35	5	L	NO	NO	3.4039
2387	-35	6	L	NO	YES	4.1177
2392	-35	4	H	NO	NO	3.8953
2394	-35	6	L	NO	YES	3.7119
2396	-35	2	H	NO	YES	3.6729
2398	-35	6	L	NO	YES	6.0799
2404	-35	8	L	YES	YES	3.1551
2409	-35	8	L	YES	YES	3.8429
2413	-35	3	H	YES	NO	3.4881
2427	-35	5	L	NO	NO	4.0443
2432	-35	8	L	YES	YES	3.2504
2435	-35	2	H	NO	YES	3.7007
2439	-35	3	H	YES	NO	8.4657
2441	-35	4	H	NO	NO	5.0466
2444	-35	8	L	YES	YES	4.7493
2449	-35	2	H	NO	YES	4.1239
2450	-35	7	L	YES	NO	5.0159
2451	-35	7	L	YES	NO	5.4503
2453	-35	5	L	NO	NO	5.6945
2454	-35	5	L	NO	NO	2.7135
2455	-35	7	L	YES	NO	4.9124
2461	-35	4	H	NO	NO	2.9921
2466	-35	2	H	NO	YES	3.8083
2469	-35	1	H	YES	YES	3.8141
2473	-35	7	L	YES	NO	2.772
2474	-35	7	L	YES	NO	4.8217
2475	-35	6	L	NO	YES	3.904
2477	-35	1	H	YES	YES	3.1408
2478	-35	4	H	NO	NO	3.2469
2482	-35	7	L	YES	NO	3.1455
2485	-35	6	L	NO	YES	5.0235
2494	-35	2	H	NO	YES	4.3265
2500	-35	7	L	YES	NO	5.1521
2501	-35	4	H	NO	NO	3.2031
2504	-35	6	L	NO	YES	5.276
2505	-35	4	H	NO	NO	4.4785
2506	-35	3	H	YES	NO	4.2494
2507	-35	3	H	YES	NO	3.7873
2508	-35	8	L	YES	YES	4.4854
2509	-35	1	H	YES	YES	4.2017
2512	-35	8	L	YES	YES	3.7987
2514	-35	1	H	YES	YES	10.0231
2523	-35	4	H	NO	NO	4.2937
2529	-35	2	H	NO	YES	3.851
5272	-35	4	H	NO	NO	6.1095
5315	-35	4	H	NO	NO	4.3136
2463a	-35	1	H	YES	YES	4.1736
2463b	-35	8	L	YES	YES	4.9769
112	-7	5	L	NO	NO	4.5389
2247	-7	2	H	NO	YES	4.8468
2271	-7	3	H	YES	NO	5.4781
2277	-7	8	L	YES	YES	4.8902
2278	-7	3	H	YES	NO	3.3363
2286	-7	1	H	YES	YES	5.1323
2308	-7	7	L	YES	NO	4.4831
2324	-7	6	L	NO	YES	3.4035
2344	-7	3	H	YES	NO	4.2667
2348	-7	5	L	NO	NO	4.2292
2368	-7	1	H	YES	YES	3.9029
2384	-7	5	L	NO	NO	4.9077
2387	-7	6	L	NO	YES	6.4139
2392	-7	4	H	NO	NO	5.2067
2394	-7	6	L	NO	YES	4.1921
2396	-7	2	H	NO	YES	3.9405
2398	-7	6	L	NO	YES	7.1624
2409	-7	8	L	YES	YES	3.6964
2412	-7	5	L	NO	NO	4.6545
2413	-7	3	H	YES	NO	4.2743
2421	-7	4	H	NO	NO	4.7193
2423	-7	7	L	YES	NO	4.5469
2424	-7	4	H	NO	NO	3.8371
2427	-7	5	L	NO	NO	3.4655
2435	-7	2	H	NO	YES	4.1714
2437	-7	5	L	NO	NO	4.1395
2441	-7	4	H	NO	NO	3.3057
2444	-7	8	L	YES	YES	5.2067
2445	-7	8	L	YES	YES	4.1333
2446	-7	3	H	YES	NO	5.1787
2450	-7	7	L	YES	NO	4.2667
2453	-7	5	L	NO	NO	4.8989
2454	-7	5	L	NO	NO	4.2069
2455	-7	7	L	YES	NO	3.5274
2459	-7	1	H	YES	YES	5.7146
2461	-7	4	H	NO	NO	3.3973
2466	-7	2	H	NO	YES	3.8235
2468	-7	6	L	NO	YES	4.9252
2473	-7	7	L	YES	NO	4.6446
2475	-7	6	L	NO	YES	5.4681
2477	-7	1	H	YES	YES	5.0591
2478	-7	4	H	NO	NO	4.0038
2482	-7	7	L	YES	NO	3.3484
2485	-7	6	L	NO	YES	2.914
2490	-7	5	L	NO	NO	4.5389
2500	-7	7	L	YES	NO	3.5786
2501	-7	4	H	NO	NO	2.489
2504	-7	6	L	NO	YES	3.062
2505	-7	4	H	NO	NO	5.1787
2506	-7	3	H	YES	NO	4.4123
2508	-7	8	L	YES	YES	2.4428
2512	-7	8	L	YES	YES	3.4543
2514	-7	1	H	YES	YES	3.6942
2529	-7	2	H	NO	YES	2.6875
5272	-7	4	H	NO	NO	2.7014
5315	-7	4	H	NO	NO	4.7529
2463a	-7	1	H	YES	YES	4.8333
2463b	-7	8	L	YES	YES	4.0386
2344	-7	3	H	YES	NO	4.2667
2348	-7	5	L	NO	NO	4.2292
2368	-7	1	H	YES	YES	3.9029
2384	-7	5	L	NO	NO	4.9077
2387	-7	6	L	NO	YES	6.4139
2392	-7	4	H	NO	NO	5.2067
2394	-7	6	L	NO	YES	4.1921
2396	-7	2	H	NO	YES	3.9405
2398	-7	6	L	NO	YES	7.1624
2409	-7	8	L	YES	YES	3.6964
2412	-7	5	L	NO	NO	4.6545
2413	-7	3	H	YES	NO	4.2743
2421	-7	4	H	NO	NO	4.7193
2423	-7	7	L	YES	NO	4.5469
2424	-7	4	H	NO	NO	3.8371
2427	-7	5	L	NO	NO	3.4655
2435	-7	2	H	NO	YES	4.1714
2437	-7	5	L	NO	NO	4.1395
2441	-7	4	H	NO	NO	3.3057
2444	-7	8	L	YES	YES	5.2067
2445	-7	8	L	YES	YES	4.1333
2446	-7	3	H	YES	NO	5.1787
2450	-7	7	L	YES	NO	4.2667
2453	-7	5	L	NO	NO	4.8989
2454	-7	5	L	NO	NO	4.2069
2455	-7	7	L	YES	NO	3.5274
2459	-7	1	H	YES	YES	5.7146
2461	-7	4	H	NO	NO	3.3973
2466	-7	2	H	NO	YES	3.8235
2468	-7	6	L	NO	YES	4.9252
2473	-7	7	L	YES	NO	4.6446
2475	-7	6	L	NO	YES	5.4681
2477	-7	1	H	YES	YES	5.0591
2478	-7	4	H	NO	NO	4.0038
2482	-7	7	L	YES	NO	3.3484
2485	-7	6	L	NO	YES	2.914
2490	-7	5	L	NO	NO	4.5389
2500	-7	7	L	YES	NO	3.5786
2501	-7	4	H	NO	NO	2.489
2504	-7	6	L	NO	YES	3.062
2505	-7	4	H	NO	NO	5.1787
2506	-7	3	H	YES	NO	4.4123
2508	-7	8	L	YES	YES	2.4428
2512	-7	8	L	YES	YES	3.4543
2514	-7	1	H	YES	YES	3.6942
2529	-7	2	H	NO	YES	2.6875
5272	-7	4	H	NO	NO	2.7014
5315	-7	4	H	NO	NO	4.7529
2463a	-7	1	H	YES	YES	4.8333
2463b	-7	8	L	YES	YES	4.0386
112	3	5	L	NO	NO	4.6195
2247	3	2	H	NO	YES	4.7467
2271	3	3	H	YES	NO	3.8847
2277	3	8	L	YES	YES	3.0547
2278	3	3	H	YES	NO	4.3407
2286	3	1	H	YES	YES	5.3053
2308	3	7	L	YES	NO	4.0742
2324	3	6	L	NO	YES	4.8406
2331	3	1	H	YES	YES	3.8176
2344	3	3	H	YES	NO	4.4681
2348	3	5	L	NO	NO	4.1331
2351	3	8	L	YES	YES	6.4505
2355	3	3	H	YES	NO	3.4227
2368	3	1	H	YES	YES	3.6825
2384	3	5	L	NO	NO	2.5992
2387	3	6	L	NO	YES	5.4425
2392	3	4	H	NO	NO	3.4107
2394	3	6	L	NO	YES	4.6616
2396	3	2	H	NO	YES	3.3003
2398	3	6	L	NO	YES	5.6742
2404	3	8	L	YES	YES	5.174
2412	3	5	L	NO	NO	3.5628
2413	3	3	H	YES	NO	3.9238
2419	3	6	L	NO	YES	2.8499
2423	3	7	L	YES	NO	4.237
2424	3	4	H	NO	NO	3.5074
2427	3	5	L	NO	NO	3.6947
2432	3	8	L	YES	YES	3.5197
2433	3	3	H	YES	NO	3.7525
2435	3	2	H	NO	YES	3.6188
2437	3	5	L	NO	NO	3.8184
2439	3	3	H	YES	NO	3.0602
2441	3	4	H	NO	NO	5.3655
2444	3	8	L	YES	YES	6.496
2445	3	8	L	YES	YES	3.127
2446	3	3	H	YES	NO	5.8244
2449	3	2	H	NO	YES	4.6767
2450	3	7	L	YES	NO	5.4123
2451	3	7	L	YES	NO	5.7144
2453	3	5	L	NO	NO	5.011
2454	3	5	L	NO	NO	6.227
2455	3	7	L	YES	NO	4.4363
2459	3	1	H	YES	YES	6.1234
2461	3	4	H	NO	NO	5.842
2466	3	2	H	NO	YES	5.0856
2468	3	6	L	NO	YES	3.127
2469	3	1	H	YES	YES	2.7665
2469	3	1	H	YES	YES	4.2878
2473	3	7	L	YES	NO	4.5587
2474	3	7	L	YES	NO	3.4709
2478	3	4	H	NO	NO	3.3043
2482	3	7	L	YES	NO	2.9836
2490	3	5	L	NO	NO	4.3318
2494	3	2	H	NO	YES	2.1198
2501	3	4	H	NO	NO	3.0492
2505	3	4	H	NO	NO	4.999
2506	3	3	H	YES	NO	4.3245
2507	3	3	H	YES	NO	3.6303
2508	3	8	L	YES	YES	2.7749
2509	3	1	H	YES	YES	3.3767
2512	3	8	L	YES	YES	1.9012
2514	3	1	H	YES	YES	4.3912
2523	3	4	H	NO	NO	1.8764
2529	3	2	H	NO	YES	3.9083
5313	3	3	H	YES	NO	4.5124
5315	3	4	H	NO	NO	2.8838
2463a	3	1	H	YES	YES	6.0309
2463b	3	8	L	YES	YES	4.9819
2348	3	5	L	NO	NO	4.1331
2351	3	8	L	YES	YES	6.4505
2355	3	3	H	YES	NO	3.4227
2368	3	1	H	YES	YES	3.6825
2384	3	5	L	NO	NO	2.5992
2387	3	6	L	NO	YES	5.4425
2392	3	4	H	NO	NO	3.4107
2394	3	6	L	NO	YES	4.6616
2396	3	2	H	NO	YES	3.3003
2398	3	6	L	NO	YES	5.6742
2404	3	8	L	YES	YES	5.174
2412	3	5	L	NO	NO	3.5628
2413	3	3	H	YES	NO	3.9238
2419	3	6	L	NO	YES	2.8499
2423	3	7	L	YES	NO	4.237
2424	3	4	H	NO	NO	3.5074
2427	3	5	L	NO	NO	3.6947
2432	3	8	L	YES	YES	3.5197
2433	3	3	H	YES	NO	3.7525
2435	3	2	H	NO	YES	3.6188
2437	3	5	L	NO	NO	3.8184
2439	3	3	H	YES	NO	3.0602
2441	3	4	H	NO	NO	5.3655
2444	3	8	L	YES	YES	6.496
2445	3	8	L	YES	YES	3.127
2446	3	3	H	YES	NO	5.8244
2449	3	2	H	NO	YES	4.6767
2450	3	7	L	YES	NO	5.4123
2451	3	7	L	YES	NO	5.7144
2453	3	5	L	NO	NO	5.011
2454	3	5	L	NO	NO	6.227
2455	3	7	L	YES	NO	4.4363
2459	3	1	H	YES	YES	6.1234
2461	3	4	H	NO	NO	5.842
2466	3	2	H	NO	YES	5.0856
2468	3	6	L	NO	YES	3.127
2469	3	1	H	YES	YES	2.7665
2469	3	1	H	YES	YES	4.2878
2473	3	7	L	YES	NO	4.5587
2474	3	7	L	YES	NO	3.4709
2478	3	4	H	NO	NO	3.3043
2482	3	7	L	YES	NO	2.9836
2490	3	5	L	NO	NO	4.3318
2494	3	2	H	NO	YES	2.1198
2501	3	4	H	NO	NO	3.0492
2505	3	4	H	NO	NO	4.999
2506	3	3	H	YES	NO	4.3245
2507	3	3	H	YES	NO	3.6303
2508	3	8	L	YES	YES	2.7749
2509	3	1	H	YES	YES	3.3767
2512	3	8	L	YES	YES	1.9012
2514	3	1	H	YES	YES	4.3912
2523	3	4	H	NO	NO	1.8764
2529	3	2	H	NO	YES	3.9083
5313	3	3	H	YES	NO	4.5124
5315	3	4	H	NO	NO	2.8838
2463a	3	1	H	YES	YES	6.0309
2463b	3	8	L	YES	YES	4.9819
112	9	5	L	NO	NO	1.6825
2247	9	2	H	NO	YES	1.8225
2271	9	3	H	YES	NO	4.1909
2277	9	8	L	YES	YES	2.8251
2278	9	3	H	YES	NO	3.3322
2286	9	1	H	YES	YES	2.9681
2308	9	7	L	YES	NO	1.8371
2324	9	6	L	NO	YES	2.8429
2344	9	3	H	YES	NO	2.8953
2348	9	5	L	NO	NO	2.1565
2352	9	1	H	YES	YES	2.5179
2355	9	3	H	YES	NO	2.1618
2368	9	1	H	YES	YES	2.5811
2384	9	5	L	NO	NO	2.1204
2387	9	6	L	NO	YES	8.2069
2392	9	4	H	NO	NO	3.1674
2394	9	6	L	NO	YES	3.4202
2396	9	2	H	NO	YES	2.9366
2398	9	6	L	NO	YES	3.1487
2404	9	8	L	YES	YES	3.0833
2409	9	8	L	YES	YES	3.5188
2412	9	5	L	NO	NO	4.2227
2413	9	3	H	YES	NO	1.9863
2419	9	6	L	NO	YES	4.2227
2421	9	4	H	NO	NO	3.4483
2423	9	7	L	YES	NO	3.0224
2424	9	4	H	NO	NO	3.6901
2427	9	5	L	NO	NO	1.6186
2432	9	8	L	YES	YES	3.3615
2433	9	3	H	YES	NO	4.7219
2435	9	2	H	NO	YES	3.1886
2437	9	5	L	NO	NO	1.7452
2439	9	3	H	YES	NO	2.2148
2441	9	4	H	NO	NO	3.6981
2444	9	8	L	YES	YES	2.0117
2445	9	8	L	YES	YES	0.9978
2446	9	3	H	YES	NO	1.2134
2449	9	2	H	NO	YES	3.2027
2450	9	7	L	YES	NO	4.2499
2451	9	7	L	YES	NO	2.8756
2453	9	5	L	NO	NO	1.5992
2454	9	5	L	NO	NO	1.4488
2459	9	1	H	YES	YES	3.3301
2461	9	4	H	NO	NO	3.5881
2466	9	2	H	NO	YES	2.4278
2468	9	6	L	NO	YES	5.422
2469	9	1	H	YES	YES	4.7495
2473	9	7	L	YES	NO	3.3615
2474	9	7	L	YES	NO	3.0021
2475	9	6	L	NO	YES	3.0292
2477	9	1	H	YES	YES	4.7292
2478	9	4	H	NO	NO	2.3633
2482	9	7	L	YES	NO	2.4693
2485	9	6	L	NO	YES	1.1586
2490	9	5	L	NO	NO	4.0192
2494	9	2	H	NO	YES	3.4553
2501	9	4	H	NO	NO	0.4762
2504	9	6	L	NO	YES	1.2432
2505	9	4	H	NO	NO	1.6084
2506	9	3	H	YES	NO	3.5036
2508	9	8	L	YES	YES	2.8619
2512	9	8	L	YES	YES	5.1773
2514	9	1	H	YES	YES	1.1544
2529	9	2	H	NO	YES	1.055
5272	9	4	H	NO	NO	1.9965
5313	9	3	H	YES	NO	1.7644
5315	9	4	H	NO	NO	2.1829
2463a	9	1	H	YES	YES	2.4633
2463b	9	8	L	YES	YES	3.3096
2348	9	5	L	NO	NO	2.1565
2352	9	1	H	YES	YES	2.5179
2355	9	3	H	YES	NO	2.1618
2368	9	1	H	YES	YES	2.5811
2384	9	5	L	NO	NO	2.1204
2387	9	6	L	NO	YES	8.2069
2392	9	4	H	NO	NO	3.1674
2394	9	6	L	NO	YES	3.4202
2396	9	2	H	NO	YES	2.9366
2398	9	6	L	NO	YES	3.1487
2404	9	8	L	YES	YES	3.0833
2409	9	8	L	YES	YES	3.5188
2412	9	5	L	NO	NO	4.2227
2413	9	3	H	YES	NO	1.9863
2419	9	6	L	NO	YES	4.2227
2421	9	4	H	NO	NO	3.4483
2423	9	7	L	YES	NO	3.0224
2424	9	4	H	NO	NO	3.6901
2427	9	5	L	NO	NO	1.6186
2432	9	8	L	YES	YES	3.3615
2433	9	3	H	YES	NO	4.7219
2435	9	2	H	NO	YES	3.1886
2437	9	5	L	NO	NO	1.7452
2439	9	3	H	YES	NO	2.2148
2441	9	4	H	NO	NO	3.6981
2444	9	8	L	YES	YES	2.0117
2445	9	8	L	YES	YES	0.9978
2446	9	3	H	YES	NO	1.2134
2449	9	2	H	NO	YES	3.2027
2450	9	7	L	YES	NO	4.2499
2451	9	7	L	YES	NO	2.8756
2453	9	5	L	NO	NO	1.5992
2454	9	5	L	NO	NO	1.4488
2459	9	1	H	YES	YES	3.3301
2461	9	4	H	NO	NO	3.5881
2466	9	2	H	NO	YES	2.4278
2468	9	6	L	NO	YES	5.422
2469	9	1	H	YES	YES	4.7495
2473	9	7	L	YES	NO	3.3615
2474	9	7	L	YES	NO	3.0021
2475	9	6	L	NO	YES	3.0292
2477	9	1	H	YES	YES	4.7292
2478	9	4	H	NO	NO	2.3633
2482	9	7	L	YES	NO	2.4693
2485	9	6	L	NO	YES	1.1586
2490	9	5	L	NO	NO	4.0192
2494	9	2	H	NO	YES	3.4553
2501	9	4	H	NO	NO	0.4762
2504	9	6	L	NO	YES	1.2432
2505	9	4	H	NO	NO	1.6084
2506	9	3	H	YES	NO	3.5036
2508	9	8	L	YES	YES	2.8619
2512	9	8	L	YES	YES	5.1773
2514	9	1	H	YES	YES	1.1544
2529	9	2	H	NO	YES	1.055
5272	9	4	H	NO	NO	1.9965
5313	9	3	H	YES	NO	1.7644
5315	9	4	H	NO	NO	2.1829
2463a	9	1	H	YES	YES	2.4633
2463b	9	8	L	YES	YES	3.3096
112	21	5	L	NO	NO	8.5124
2247	21	2	H	NO	YES	2.3685
2271	21	3	H	YES	NO	4.5494
2277	21	8	L	YES	YES	1.3609
2278	21	3	H	YES	NO	2.6755
2286	21	1	H	YES	YES	8.7112
2308	21	7	L	YES	NO	2.0854
2324	21	6	L	NO	YES	2.4476
2331	21	1	H	YES	YES	3.0517
2344	21	3	H	YES	NO	4.323
2348	21	5	L	NO	NO	3.0012
2351	21	8	L	YES	YES	3.1895
2368	21	1	H	YES	YES	3.5191
2384	21	5	L	NO	NO	1.895
2387	21	6	L	NO	YES	7.3725
2392	21	4	H	NO	NO	3.4074
2394	21	6	L	NO	YES	2.896
2396	21	2	H	NO	YES	4.0922
2398	21	6	L	NO	YES	2.9921
2404	21	8	L	YES	YES	2.6382
2409	21	8	L	YES	YES	2.6178
2412	21	5	L	NO	NO	3.5974
2413	21	3	H	YES	NO	2.0451
2419	21	6	L	NO	YES	2.8062
2421	21	4	H	NO	NO	1.175
2423	21	7	L	YES	NO	5.0328
2424	21	4	H	NO	NO	1.6795
2427	21	5	L	NO	NO	2.9395
2432	21	8	L	YES	YES	2.1454
2433	21	3	H	YES	NO	4.2012
2435	21	2	H	NO	YES	2.7296
2437	21	5	L	NO	NO	3.4708
2441	21	4	H	NO	NO	3.5974
2445	21	8	L	YES	YES	1.6695
2446	21	3	H	YES	NO	2.229
2449	21	2	H	NO	YES	3.1621
2450	21	7	L	YES	NO	2.6341
2451	21	7	L	YES	NO	6.0774
2453	21	5	L	NO	NO	2.6672
2454	21	5	L	NO	NO	2.1572
2455	21	7	L	YES	NO	2.6877
2459	21	1	H	YES	YES	6.6151
2461	21	4	H	NO	NO	1.4929
2466	21	2	H	NO	YES	3.9537
2468	21	6	L	NO	YES	3.1886
2469	21	1	H	YES	YES	3.6171
2473	21	7	L	YES	NO	3.5436
2474	21	7	L	YES	NO	1.718
2475	21	6	L	NO	YES	2.3664
2477	21	1	H	YES	YES	2.252
2478	21	4	H	NO	NO	2.416
2482	21	7	L	YES	NO	3.6664
2485	21	6	L	NO	YES	6.6937
2494	21	2	H	NO	YES	4.6847
2500	21	7	L	YES	NO	2.5604
2501	21	4	H	NO	NO	2.5332
2504	21	6	L	NO	YES	3.6073
2505	21	4	H	NO	NO	3.2078
2508	21	8	L	YES	YES	2.6341
2512	21	8	L	YES	YES	2.1984
2514	21	1	H	YES	YES	2.2148
2529	21	2	H	NO	YES	1.9094
5313	21	3	H	YES	NO	2.9482
5315	21	4	H	NO	NO	7.4694
2463a	21	1	H	YES	YES	3.3971
2463b	21	8	L	YES	YES	3.3471
2344	21	3	H	YES	NO	4.323
2348	21	5	L	NO	NO	3.0012
2351	21	8	L	YES	YES	3.1895
2368	21	1	H	YES	YES	3.5191
2384	21	5	L	NO	NO	1.895
2387	21	6	L	NO	YES	7.3725
2392	21	4	H	NO	NO	3.4074
2394	21	6	L	NO	YES	2.896
2396	21	2	H	NO	YES	4.0922
2398	21	6	L	NO	YES	2.9921
2404	21	8	L	YES	YES	2.6382
2409	21	8	L	YES	YES	2.6178
2412	21	5	L	NO	NO	3.5974
2413	21	3	H	YES	NO	2.0451
2419	21	6	L	NO	YES	2.8062
2421	21	4	H	NO	NO	1.175
2423	21	7	L	YES	NO	5.0328
2424	21	4	H	NO	NO	1.6795
2427	21	5	L	NO	NO	2.9395
2432	21	8	L	YES	YES	2.1454
2433	21	3	H	YES	NO	4.2012
2435	21	2	H	NO	YES	2.7296
2437	21	5	L	NO	NO	3.4708
2441	21	4	H	NO	NO	3.5974
2445	21	8	L	YES	YES	1.6695
2446	21	3	H	YES	NO	2.229
2449	21	2	H	NO	YES	3.1621
2450	21	7	L	YES	NO	2.6341
2451	21	7	L	YES	NO	6.0774
2453	21	5	L	NO	NO	2.6672
2454	21	5	L	NO	NO	2.1572
2455	21	7	L	YES	NO	2.6877
2459	21	1	H	YES	YES	6.6151
2461	21	4	H	NO	NO	1.4929
2466	21	2	H	NO	YES	3.9537
2468	21	6	L	NO	YES	3.1886
2469	21	1	H	YES	YES	3.6171
2473	21	7	L	YES	NO	3.5436
2474	21	7	L	YES	NO	1.718
2475	21	6	L	NO	YES	2.3664
2477	21	1	H	YES	YES	2.252
2478	21	4	H	NO	NO	2.416
2482	21	7	L	YES	NO	3.6664
2485	21	6	L	NO	YES	6.6937
2494	21	2	H	NO	YES	4.6847
2500	21	7	L	YES	NO	2.5604
2501	21	4	H	NO	NO	2.5332
2504	21	6	L	NO	YES	3.6073
2505	21	4	H	NO	NO	3.2078
2508	21	8	L	YES	YES	2.6341
2512	21	8	L	YES	YES	2.1984
2514	21	1	H	YES	YES	2.2148
2529	21	2	H	NO	YES	1.9094
5313	21	3	H	YES	NO	2.9482
5315	21	4	H	NO	NO	7.4694
2463a	21	1	H	YES	YES	3.3971
2463b	21	8	L	YES	YES	3.3471

## Sheet: Retinoids
Obs	COWID	TIME	TRT	PRO	MONEN	VITA	CIS	ALLTRANS
1	2286	-35	1	H	YES	YES	2.92	11.69
2	2352	-35	1	H	YES	YES	6.12	7.08
3	2368	-35	1	H	YES	YES	3.04	12.43
4	2459	-35	1	H	YES	YES	3.35	9.78
5	2463a	-35	1	H	YES	YES	8.21	11.18
6	2477	-35	1	H	YES	YES	6.98	10.3
7	2480	-35	1	H	YES	YES	13.09	8.96
8	2509	-35	1	H	YES	YES	10.52	12.15
9	2514	-35	1	H	YES	YES	6.23	10.44
10	2247	-35	2	H	NO	YES	3.27	16.65
11	2392	-35	2	H	NO	YES	6.97	5.91
12	2396	-35	2	H	NO	YES	6.04	8.34
13	2435	-35	2	H	NO	YES	3.62	13.22
14	2444	-35	2	H	NO	YES	2.85	9.89
15	2449	-35	2	H	NO	YES	9.66	11.07
16	2458	-35	2	H	NO	YES	19.15	6.43
17	2466	-35	2	H	NO	YES	7.08	15.43
18	2494	-35	2	H	NO	YES	7.21	6.54
19	2529	-35	2	H	NO	YES	1.62	7.47
20	2271	-35	3	H	YES	NO	2.49	24.45
21	2278	-35	3	H	YES	NO	6.38	6.91
22	2348	-35	3	H	YES	NO	3.42	15.38
23	2413	-35	3	H	YES	NO	4.92	5.32
24	2433	-35	3	H	YES	NO	6.35	8.22
25	2439	-35	3	H	YES	NO	5.29	10.43
26	2446	-35	3	H	YES	NO	5.67	12.39
27	2506	-35	3	H	YES	NO	12.83	9.96
28	2507	-35	3	H	YES	NO	5.4	6.99
29	2421	-35	4	H	NO	NO	6.17	12.12
30	2424	-35	4	H	NO	NO	5.37	7.66
31	2441	-35	4	H	NO	NO	3.44	18.6
32	2461	-35	4	H	NO	NO	10.79	4.87
33	2478	-35	4	H	NO	NO	5.32	9.5
34	2501	-35	4	H	NO	NO	7.83	6.5
35	2505	-35	4	H	NO	NO	9.96	8.11
36	2523	-35	4	H	NO	NO	8.4	11.62
37	5272	-35	4	H	NO	NO	6.68	7.32
38	112	-35	5	L	NO	NO	3.27	12.16
39	2331	-35	5	L	NO	NO	3.25	14.99
40	2345	-35	5	L	NO	NO	5.2	9.07
41	2384	-35	5	L	NO	NO	5.9	12.24
42	2412	-35	5	L	NO	NO	3.05	25.31
43	2427	-35	5	L	NO	NO	5.48	10.79
44	2453	-35	5	L	NO	NO	6.28	9.59
45	2454	-35	5	L	NO	NO	4.99	13.94
46	2490	-35	5	L	NO	NO	11.3	8.64
47	2324	-35	6	L	NO	YES	6.51	7.19
48	2394	-35	6	L	NO	YES	5.53	12.2
49	2398	-35	6	L	NO	YES	3.2	10.86
50	2419	-35	6	L	NO	YES	6.24	11.64
51	2468	-35	6	L	NO	YES	5.97	11.5
52	2475	-35	6	L	NO	YES	6.21	9.14
53	2485	-35	6	L	NO	YES	6.63	7.52
54	2504	-35	6	L	NO	YES	7.57	9.8
55	5313	-35	6	L	NO	YES	3.85	10.59
56	2308	-35	7	L	YES	NO	3.13	12.24
57	2370	-35	7	L	YES	NO	19.47	7.49
58	2423	-35	7	L	YES	NO	3.42	24.26
59	2450	-35	7	L	YES	NO	3.36	22.94
60	2451	-35	7	L	YES	NO	6.96	13.05
61	2455	-35	7	L	YES	NO	8.54	7.12
62	2473	-35	7	L	YES	NO	5.84	8.85
63	2474	-35	7	L	YES	NO	12.99	9.31
64	2482	-35	7	L	YES	NO	5.92	8.96
65	2500	-35	7	L	YES	NO	6.97	8.92
66	2277	-35	8	L	YES	YES	6.64	8.97
67	2351	-35	8	L	YES	YES	32.8	6.7
68	2387	-35	8	L	YES	YES	6.04	15.84
69	2404	-35	8	L	YES	YES	12.84	4.3
70	2409	-35	8	L	YES	YES	7.36	11.23
71	2432	-35	8	L	YES	YES	10.81	5.86
72	2445	-35	8	L	YES	YES	9.27	5.75
73	2463b	-35	8	L	YES	YES	8.15	8.15
74	2508	-35	8	L	YES	YES	9.52	7.54
75	2512	-35	8	L	YES	YES	12.48	9.57
76	2441	-35	4	H	NO	NO	3.44	18.6
77	2474	-35	7	L	YES	NO	12.99	9.31
78	2494	-35	2	H	NO	YES	7.21	6.54
79	2286	-7	1	H	YES	YES	5.57	6.79
80	2368	-7	1	H	YES	YES	10.3	4.67
81	2459	-7	1	H	YES	YES	5.36	8.52
82	2477	-7	1	H	YES	YES	9.82	7.22
83	2514	-7	1	H	YES	YES	9.58	10.5
84	2247	-7	2	H	NO	YES	3.48	10.39
85	2392	-7	2	H	NO	YES	3.88	3.37
86	2396	-7	2	H	NO	YES	7.44	5.19
87	2444	-7	2	H	NO	YES	5.73	9.82
88	2466	-7	2	H	NO	YES	8.02	9.13
89	2271	-7	3	H	YES	NO	2.49	7.96
90	2278	-7	3	H	YES	NO	4.87	4.96
91	2348	-7	3	H	YES	NO	6.15	4.9
92	2413	-7	3	H	YES	NO	5	5.18
93	2446	-7	3	H	YES	NO	7.13	10.43
94	2506	-7	3	H	YES	NO	5.84	13.91
95	2507	-7	3	H	YES	NO	15.43	5.42
96	2421	-7	4	H	NO	NO	3.77	3.23
97	2424	-7	4	H	NO	NO	4.86	3.64
98	2441	-7	4	H	NO	NO	6.3	6.87
99	2461	-7	4	H	NO	NO	7	4.31
100	2478	-7	4	H	NO	NO	10.31	6.39
101	2501	-7	4	H	NO	NO	8.88	6.83
102	2505	-7	4	H	NO	NO	4.52	7.56
103	5272	-7	4	H	NO	NO	7.15	2.64
104	112	-7	5	L	NO	NO	7.16	10.05
105	2345	-7	5	L	NO	NO	6.38	7.06
106	2384	-7	5	L	NO	NO	6.56	4.82
107	2412	-7	5	L	NO	NO	6.72	11.16
108	2427	-7	5	L	NO	NO	4.91	11.93
109	2453	-7	5	L	NO	NO	7.19	5.48
110	2454	-7	5	L	NO	NO	5.87	10.11
111	2490	-7	5	L	NO	NO	6.26	9.91
112	2324	-7	6	L	NO	YES	4.22	6.08
113	2394	-7	6	L	NO	YES	3.58	4.38
114	2398	-7	6	L	NO	YES	6.96	7.76
115	2468	-7	6	L	NO	YES	5.74	10.11
116	2475	-7	6	L	NO	YES	5.45	6.49
117	2504	-7	6	L	NO	YES	11.67	6.51
118	5315	-7	6	L	NO	YES	8.8	5.18
119	2308	-7	7	L	YES	NO	7.31	6.15
120	2423	-7	7	L	YES	NO	5.44	7.57
121	2450	-7	7	L	YES	NO	8.67	6.56
122	2473	-7	7	L	YES	NO	4.92	5.55
123	2474	-7	7	L	YES	NO	9.16	4.42
124	2482	-7	7	L	YES	NO	5.77	9.04
125	2500	-7	7	L	YES	NO	5.97	7.18
126	2277	-7	8	L	YES	YES	5.21	10.32
127	2387	-7	8	L	YES	YES	11.23	15.92
128	2409	-7	8	L	YES	YES	4.3	5.62
129	2445	-7	8	L	YES	YES	8.51	7.69
130	2463b	-7	8	L	YES	YES	4.74	11.91
131	2508	-7	8	L	YES	YES	12.67	4.78
132	2512	-7	8	L	YES	YES	14.28	11.19
133	2441	-7	4	H	NO	NO	6.3	6.87
134	2474	-7	7	L	YES	NO	9.16	4.42
135	2286	3	1	H	YES	YES	15.09	1.81
136	2352	3	1	H	YES	YES	0.91	6.21
137	2368	3	1	H	YES	YES	10.63	4.72
138	2459	3	1	H	YES	YES	10.15	6.45
139	2463a	3	1	H	YES	YES	10.76	6.82
140	2477	3	1	H	YES	YES	10.09	3.6
141	2480	3	1	H	YES	YES	0.98	9.05
142	2509	3	1	H	YES	YES	13.36	5.39
143	2514	3	1	H	YES	YES	3.75	10.57
144	2247	3	2	H	NO	YES	16.42	4.68
145	2392	3	2	H	NO	YES	20.13	6.62
146	2396	3	2	H	NO	YES	0.71	5.83
147	2444	3	2	H	NO	YES	1.1	8.42
148	2449	3	2	H	NO	YES	0.87	9.77
149	2458	3	2	H	NO	YES	0.94	7.17
150	2466	3	2	H	NO	YES	10.45	11.28
151	2529	3	2	H	NO	YES	10.47	12.08
152	2271	3	3	H	YES	NO	10.01	3.25
153	2278	3	3	H	YES	NO	7.62	4.14
154	2348	3	3	H	YES	NO	0.64	4.63
155	2413	3	3	H	YES	NO	9.24	6.3
156	2433	3	3	H	YES	NO	0.56	5.38
157	2437	3	3	H	YES	NO	5.99	6.45
158	2439	3	3	H	YES	NO	0.7	7.03
159	2446	3	3	H	YES	NO	7.79	5.61
160	2506	3	3	H	YES	NO	.	8.28
161	2507	3	3	H	YES	NO	15.92	8.67
162	2344	3	4	H	NO	NO	8.68	7.36
163	2424	3	4	H	NO	NO	6.3	7.15
164	2461	3	4	H	NO	NO	11.96	8.26
165	2478	3	4	H	NO	NO	0.98	4.08
166	2501	3	4	H	NO	NO	6.32	7.18
167	2505	3	4	H	NO	NO	1.02	7.49
168	2523	3	4	H	NO	NO	8.24	6.51
169	5272	3	4	H	NO	NO	0.88	5.57
170	2331	3	5	L	NO	NO	3.51	7.13
171	2345	3	5	L	NO	NO	2.55	4.92
172	2384	3	5	L	NO	NO	8.79	5.73
173	2412	3	5	L	NO	NO	9.34	6.42
174	2427	3	5	L	NO	NO	1.26	0.66
175	2453	3	5	L	NO	NO	1	1.17
176	2454	3	5	L	NO	NO	8.61	3.81
177	2490	3	5	L	NO	NO	0.76	7.41
178	2324	3	6	L	NO	YES	5.21	5.65
179	2394	3	6	L	NO	YES	17.31	5.34
180	2398	3	6	L	NO	YES	20.51	4.37
181	2419	3	6	L	NO	YES	4.87	11.2
182	2468	3	6	L	NO	YES	22.81	4.83
183	2475	3	6	L	NO	YES	1.19	5.45
184	2485	3	6	L	NO	YES	11.68	3.44
185	2504	3	6	L	NO	YES	10.24	7.34
186	5313	3	6	L	NO	YES	.	.
187	5315	3	6	L	NO	YES	18.6	4.51
188	2308	3	7	L	YES	NO	4.27	1.16
189	2370	3	7	L	YES	NO	3.36	3.78
190	2423	3	7	L	YES	NO	9.93	5.4
191	2450	3	7	L	YES	NO	3	14.65
192	2451	3	7	L	YES	NO	0.7	4.03
193	2455	3	7	L	YES	NO	6.75	6.52
194	2473	3	7	L	YES	NO	0.76	6.25
195	2482	3	7	L	YES	NO	3.05	5.53
196	2500	3	7	L	YES	NO	5.25	7.92
197	2277	3	8	L	YES	YES	0.88	4.58
198	2351	3	8	L	YES	YES	24.64	6.96
199	2387	3	8	L	YES	YES	5.22	12.26
200	2404	3	8	L	YES	YES	20.64	3.36
201	2432	3	8	L	YES	YES	21.01	6.16
202	2445	3	8	L	YES	YES	5.34	5.89
203	2463b	3	8	L	YES	YES	11.64	7.29
204	2508	3	8	L	YES	YES	12.46	5.47
205	2512	3	8	L	YES	YES	9.41	12.05
206	2441	3	4	H	NO	NO	2.74	8.22
207	2474	3	7	L	YES	NO	3.72	1.56
208	2494	3	2	H	NO	YES	6.15	3.75
209	2441	3	4	H	NO	NO	2.74	8.22
210	2474	3	7	L	YES	NO	3.72	1.56
211	2494	3	2	H	NO	YES	6.15	3.75
212	2352	9	1	H	YES	YES	7.16	1.62
213	2368	9	1	H	YES	YES	13.53	4.22
214	2459	9	1	H	YES	YES	6.02	7.59
215	2463a	9	1	H	YES	YES	8.24	7.28
216	2477	9	1	H	YES	YES	10.49	3.42
217	2480	9	1	H	YES	YES	22.06	8.76
218	2509	9	1	H	YES	YES	7.93	8.51
219	2514	9	1	H	YES	YES	14.31	11.89
220	2396	9	2	H	NO	YES	11.36	5.73
221	2444	9	2	H	NO	YES	17.94	3.86
222	2449	9	2	H	NO	YES	8.76	3.71
223	2458	9	2	H	NO	YES	12.2	3.98
224	2466	9	2	H	NO	YES	5.99	12.06
225	2529	9	2	H	NO	YES	32.85	7.52
226	2271	9	3	H	YES	NO	10.97	3.24
227	2278	9	3	H	YES	NO	10.07	4.06
228	2348	9	3	H	YES	NO	8.19	4.96
229	2413	9	3	H	YES	NO	7.18	5.26
230	2433	9	3	H	YES	NO	9.68	5.47
231	2439	9	3	H	YES	NO	10.92	5.08
232	2446	9	3	H	YES	NO	6.85	4.65
233	2506	9	3	H	YES	NO	5.86	10.66
234	2507	9	3	H	YES	NO	8.77	9.22
235	2421	9	4	H	NO	NO	7.65	6.62
236	2424	9	4	H	NO	NO	6.27	5.61
237	2441	9	4	H	NO	NO	5.73	4.17
238	2461	9	4	H	NO	NO	8.47	5.24
239	2478	9	4	H	NO	NO	7	4.55
240	2501	9	4	H	NO	NO	21.81	6.42
241	2505	9	4	H	NO	NO	7.95	6
242	2523	9	4	H	NO	NO	29.61	7.36
243	5272	9	4	H	NO	NO	6.79	6.13
244	112	9	5	L	NO	NO	8.98	5.17
245	2345	9	5	L	NO	NO	17.34	3.76
246	2412	9	5	L	NO	NO	8.89	5.03
247	2427	9	5	L	NO	NO	7.82	3.42
248	2453	9	5	L	NO	NO	9.03	6.91
249	2454	9	5	L	NO	NO	5.32	8.62
250	2490	9	5	L	NO	NO	7.51	8.12
251	2324	9	6	L	NO	YES	11.13	5.65
252	2394	9	6	L	NO	YES	14.22	6.6
253	2398	9	6	L	NO	YES	11.05	4.77
254	2419	9	6	L	NO	YES	16.21	4.57
255	2468	9	6	L	NO	YES	9.34	6.07
256	2475	9	6	L	NO	YES	12.47	4.11
257	5313	9	6	L	NO	YES	11.32	6.94
258	2308	9	7	L	YES	NO	18.24	4.96
259	2370	9	7	L	YES	NO	10.41	4.8
260	2423	9	7	L	YES	NO	9.53	4.75
261	2450	9	7	L	YES	NO	5.41	9.95
262	2451	9	7	L	YES	NO	7.17	5.24
263	2473	9	7	L	YES	NO	9.38	5.65
264	2474	9	7	L	YES	NO	6.14	6.91
265	2482	9	7	L	YES	NO	6.94	6.81
266	2277	9	8	L	YES	YES	11.47	7.53
267	2351	9	8	L	YES	YES	3.74	6.93
268	2387	9	8	L	YES	YES	27.6	1.73
269	2404	9	8	L	YES	YES	10.18	6.89
270	2409	9	8	L	YES	YES	9.43	8.24
271	2432	9	8	L	YES	YES	12.93	5.67
272	2445	9	8	L	YES	YES	18.23	7.33
273	2463b	9	8	L	YES	YES	59.86	7.9
274	2512	9	8	L	YES	YES	16.26	5.53
275	2441	9	4	H	NO	NO	5.73	4.17
276	2474	9	7	L	YES	NO	6.14	6.91
277	2286	21	1	H	YES	YES	4.42	3.67
278	2352	21	1	H	YES	YES	5.73	6.17
279	2368	21	1	H	YES	YES	6.67	5.22
280	2459	21	1	H	YES	YES	8.31	6.79
281	2463a	21	1	H	YES	YES	5.08	5.61
282	2477	21	1	H	YES	YES	5.39	4.28
283	2480	21	1	H	YES	YES	7.1	7.12
284	2509	21	1	H	YES	YES	11.33	5.66
285	2247	21	2	H	NO	YES	5.6	5.28
286	2392	21	2	H	NO	YES	5.54	5.12
287	2449	21	2	H	NO	YES	9.21	6.37
288	2458	21	2	H	NO	YES	9.96	5.05
289	2466	21	2	H	NO	YES	5.39	4.9
290	2494	21	2	H	NO	YES	14.14	8.93
291	2529	21	2	H	NO	YES	6.14	7.36
292	2271	21	3	H	YES	NO	9.19	7.26
293	2278	21	3	H	YES	NO	7.79	3.29
294	2348	21	3	H	YES	NO	6.12	3.18
295	2413	21	3	H	YES	NO	6.63	5.5
296	2439	21	3	H	YES	NO	7.7	5.51
297	2446	21	3	H	YES	NO	6.33	6.53
298	2506	21	3	H	YES	NO	7.3	6.48
299	2507	21	3	H	YES	NO	17.19	6.51
300	2421	21	4	H	NO	NO	8.09	4.4
301	2424	21	4	H	NO	NO	6.56	6.27
302	2441	21	4	H	NO	NO	5.51	6.14
303	2461	21	4	H	NO	NO	10.22	4.11
304	2478	21	4	H	NO	NO	8.16	5.44
305	2501	21	4	H	NO	NO	5.55	9.63
306	2523	21	4	H	NO	NO	13.46	6.27
307	5272	21	4	H	NO	NO	7.9	5.25
308	112	21	5	L	NO	NO	9.05	4.71
309	2331	21	5	L	NO	NO	5.03	4.14
310	2345	21	5	L	NO	NO	9.48	3.5
311	2384	21	5	L	NO	NO	4.79	4.32
312	2412	21	5	L	NO	NO	4.55	7.02
313	2427	21	5	L	NO	NO	6.09	4.98
314	2453	21	5	L	NO	NO	5.27	3.15
315	2454	21	5	L	NO	NO	4.29	7.83
316	2490	21	5	L	NO	NO	8.08	6.07
317	2324	21	6	L	NO	YES	10.45	3.8
318	2394	21	6	L	NO	YES	4.55	5.29
319	2398	21	6	L	NO	YES	5.84	5.74
320	2419	21	6	L	NO	YES	5.52	4.09
321	2468	21	6	L	NO	YES	5.13	5.65
322	2475	21	6	L	NO	YES	5.31	7.68
323	2485	21	6	L	NO	YES	13.06	7.23
324	2504	21	6	L	NO	YES	8.7	12.46
325	5313	21	6	L	NO	YES	5.19	4.38
326	5315	21	6	L	NO	YES	7.48	6.58
327	2308	21	7	L	YES	NO	7.38	4.83
328	2370	21	7	L	YES	NO	6.6	6.07
329	2423	21	7	L	YES	NO	6.58	5.89
330	2450	21	7	L	YES	NO	5.54	7.03
331	2451	21	7	L	YES	NO	7.11	5.52
332	2455	21	7	L	YES	NO	8.28	9.12
333	2473	21	7	L	YES	NO	6.03	4.6
334	2474	21	7	L	YES	NO	6.21	6.18
335	2482	21	7	L	YES	NO	5.68	3.84
336	2500	21	7	L	YES	NO	7.23	9.43
337	2277	21	8	L	YES	YES	6.03	4.44
338	2351	21	8	L	YES	YES	8.61	5.82
339	2404	21	8	L	YES	YES	8.69	4.85
340	2409	21	8	L	YES	YES	6.03	4.24
341	2432	21	8	L	YES	YES	12.67	5.15
342	2445	21	8	L	YES	YES	9.26	5.29
343	2463b	21	8	L	YES	YES	7.89	8.27
344	2508	21	8	L	YES	YES	8.65	9.64
345	2512	21	8	L	YES	YES	5.51	8.82
346	2441	21	4	H	NO	NO	5.51	6.14
347	2474	21	7	L	YES	NO	6.21	6.18
348	2494	21	2	H	NO	YES	14.14	8.93

## Sheet: MilkVitamin
CowID	TIME	TRT	PRO	MONEN	VITA	RET	ATOC	BCAR
112	1	5	L	NO	NO	8.2291	0.24546	3.6183
2247	1	2	H	NO	YES	7.0875	0.63897	3.2037
2271	1	3	H	YES	NO	11.4575	0.64963	2.5298
2277	1	8	L	YES	YES	.	.	.
2278	1	3	H	YES	NO	5.616	0.67004	1.694
2286	1	1	H	YES	YES	6.9827	0.58237	2.1319
2308	1	7	L	YES	NO	4.7995	0.44855	1.8288
2324	1	6	L	NO	YES	5.7359	0.6004	3.9185
2331	1	1	H	YES	YES	5.8474	0.35081	1.4355
2344	1	3	H	YES	NO	3.151	0.45769	2.9241
2348	1	5	L	NO	NO	.	.	.
2351	1	8	L	YES	YES	10.3333	1.03956	3.5103
2352	1	1	H	YES	YES	11.2198	0.81838	4.8722
2355	1	3	H	YES	NO	2.7221	0.54678	2.4483
2368	1	1	H	YES	YES	11.3727	0.67337	2.6264
2370	1	7	L	YES	NO	7.7732	0.53181	4.2477
2384	1	5	L	NO	NO	4.5125	0.49522	1.5925
2387	1	6	L	NO	YES	7.255	0.96785	2.7728
2392	1	4	H	NO	NO	9.8212	0.46721	1.7554
2394	1	6	L	NO	YES	8.1186	0.85434	3.8733
2396	1	2	H	NO	YES	9.1386	0.66582	2.5613
2398	1	6	L	NO	YES	9.1657	0.81064	2.6247
2404	1	8	L	YES	YES	.	.	.
2409	1	8	L	YES	YES	4.5319	0.44594	1.6205
2412	1	5	L	NO	NO	1.0654	0.95662	4.869
2413	1	3	H	YES	NO	6.2446	1.14185	2.7258
2419	1	6	L	NO	YES	2.9066	0.30869	0.9146
2421	1	4	H	NO	NO	5.2334	0.55761	2.5784
2423	1	7	L	YES	NO	4.3949	0.60273	1.5851
2424	1	4	H	NO	NO	6.9587	0.5597	2.9283
2427	1	5	L	NO	NO	.	.	.
2431	1	7	L	YES	NO	.	.	.
2432	1	8	L	YES	YES	9.4481	0.39392	1.6649
2433	1	3	H	YES	NO	5.2833	0.48243	3.9782
2435	1	2	H	NO	YES	7.5044	0.61533	1.598
2437	1	5	L	NO	NO	6.0138	0.92984	1.9993
2439	1	3	H	YES	NO	5.9176	0.57999	4.6245
2441	1	4	H	NO	NO	.	.	.
2444	1	8	L	YES	YES	.	.	.
2445	1	8	L	YES	YES	8.8406	0.78882	4.3138
2446	1	3	H	YES	NO	2.9488	0.15702	1.0542
2449	1	2	H	NO	YES	8.3107	0.81518	9.3568
2450	1	7	L	YES	NO	9.7532	0.7784	2.986
2451	1	7	L	YES	NO	2.4971	0.49271	1.7548
2453	1	5	L	NO	NO	5.9515	0.53554	3.6124
2454	1	5	L	NO	NO	1.3643	0.36059	0.7916
2455	1	7	L	YES	NO	9.4338	0.51201	5.3279
2458	1	2	H	NO	YES	.	.	.
2459	1	1	H	YES	YES	.	.	.
2461	1	4	H	NO	NO	10.0914	0.75274	9.0848
2466	1	2	H	NO	YES	5.5776	0.41366	2.4376
2468	1	6	L	NO	YES	1.4936	0.23295	0.6359
2469	1	1	H	YES	YES	5.8163	0.33195	2.203
2473	1	7	L	YES	NO	7.9882	0.80331	1.8821
2474	1	7	L	YES	NO	3.9928	0.51722	2.0122
2475	1	6	L	NO	YES	3.11	0.15333	1.8517
2477	1	1	H	YES	YES	9.8819	0.59548	2.3722
2478	1	4	H	NO	NO	3.289	0.56215	1.5632
2480	1	1	H	YES	YES	4.8409	0.31822	2.1038
2482	1	7	L	YES	NO	4.5677	0.71695	1.6452
2485	1	6	L	NO	YES	1.8147	0.25288	1.6922
2490	1	5	L	NO	NO	6.3237	0.42099	1.7956
2494	1	2	H	NO	YES	10.0455	1.44927	6.2099
2500	1	7	L	YES	NO	6.8147	0.68674	6.8921
2501	1	4	H	NO	NO	6.7943	0.43024	4.4426
2504	1	6	L	NO	YES	9.2882	0.94933	9.1514
2505	1	4	H	NO	NO	4.1652	0.48701	2.7261
2506	1	3	H	YES	NO	.	.	.
2507	1	3	H	YES	NO	5.6328	0.34582	3.1933
2508	1	8	L	YES	YES	1.3219	0.22239	0.7282
2509	1	1	H	YES	YES	9.1324	0.82782	7.1293
2512	1	8	L	YES	YES	4.8212	0.30777	4.8581
2514	1	1	H	YES	YES	6.9758	0.45333	7.6146
2523	1	4	H	NO	NO	8.1752	0.77328	16.0555
2529	1	2	H	NO	YES	3.2023	0.27702	1.4413
5272	1	4	H	NO	NO	7.0136	0.58861	3.0066
5313	1	3	H	YES	NO	4.3235	0.38324	1.221
5315	1	4	H	NO	NO	10.469	0.7053	3.9132
112	3	5	L	NO	NO	1.165	0.94415	0.3828
2247	3	2	H	NO	YES	2.3833	0.38331	0.7692
2271	3	3	H	YES	NO	.	.	.
2277	3	8	L	YES	YES	2.0206	0.46514	0.2602
2278	3	3	H	YES	NO	2.1804	0.43178	1.1801
2286	3	1	H	YES	YES	1.1784	0.2279	.
2308	3	7	L	YES	NO	3.8212	0.37293	1.5369
2324	3	6	L	NO	YES	1.5812	0.24571	2.0766
2331	3	1	H	YES	YES	.	.	.
2344	3	3	H	YES	NO	1.1638	0.46132	0.5156
2348	3	5	L	NO	NO	1.6118	0.32852	0.6784
2351	3	8	L	YES	YES	1.7656	0.98417	0.3464
2352	3	1	H	YES	YES	.	.	.
2355	3	3	H	YES	NO	1.0902	0.28887	0.8072
2368	3	1	H	YES	YES	0.3963	0.2598	0.1592
2370	3	7	L	YES	NO	1.3478	0.29097	0.7584
2384	3	5	L	NO	NO	.	.	.
2387	3	6	L	NO	YES	.	.	.
2392	3	4	H	NO	NO	1.9686	0.31445	0.5581
2394	3	6	L	NO	YES	1.6321	0.26788	0.6442
2396	3	2	H	NO	YES	1.4138	0.2475	0.5141
2398	3	6	L	NO	YES	3.0802	0.59598	1.1001
2404	3	8	L	YES	YES	1.2045	0.23336	0.5778
2409	3	8	L	YES	YES	3.5951	0.42216	1.5764
2412	3	5	L	NO	NO	1.8113	0.34646	0.7532
2413	3	3	H	YES	NO	1.5555	0.61007	0.6767
2419	3	6	L	NO	YES	2.3293	0.33404	0.8828
2421	3	4	H	NO	NO	1.1803	0.90072	0.6387
2423	3	7	L	YES	NO	2.9424	0.54887	1.3341
2424	3	4	H	NO	NO	1.4972	0.47469	0.6727
2427	3	5	L	NO	NO	.	.	.
2431	3	7	L	YES	NO	.	.	.
2432	3	8	L	YES	YES	1.6939	0.37052	0.4697
2433	3	3	H	YES	NO	0.7342	0.26226	0.8302
2435	3	2	H	NO	YES	1.8801	0.3099	0.3947
2437	3	5	L	NO	NO	1.3935	0.48859	0.5568
2439	3	3	H	YES	NO	.	.	.
2441	3	4	H	NO	NO	2.6608	0.64689	0.944
2444	3	8	L	YES	YES	1.8635	0.29124	0.416
2445	3	8	L	YES	YES	2.4633	0.60348	1.6724
2446	3	3	H	YES	NO	0.786	0.38023	0.3188
2449	3	2	H	NO	YES	0.4983	0.35304	0.3453
2450	3	7	L	YES	NO	3.401	0.66576	2.4868
2451	3	7	L	YES	NO	1.03	0.63722	0.6553
2453	3	5	L	NO	NO	0.4311	0.21416	0.4443
2454	3	5	L	NO	NO	0.5263	0.42062	0.5373
2455	3	7	L	YES	NO	.	.	.
2458	3	2	H	NO	YES	1.8694	0.42356	1.4501
2459	3	1	H	YES	YES	1.2994	0.38321	0.3846
2461	3	4	H	NO	NO	1.8509	0.5609	1.364
2466	3	2	H	NO	YES	2.1587	0.58435	0.7287
2468	3	6	L	NO	YES	1.9897	0.36145	1.1464
2469	3	1	H	YES	YES	0.8773	0.22079	0.442
2473	3	7	L	YES	NO	1.1393	0.41952	0.3601
2474	3	7	L	YES	NO	3.0977	0.57644	2.2444
2475	3	6	L	NO	YES	0.9702	0.33655	0.4489
2477	3	1	H	YES	YES	1.97	0.2999	0.6285
2478	3	4	H	NO	NO	.	.	.
2480	3	1	H	YES	YES	2.5514	0.43313	1.7643
2482	3	7	L	YES	NO	0.9271	0.285	0.361
2485	3	6	L	NO	YES	.	.	.
2490	3	5	L	NO	NO	0.744	0.22205	0.3815
2494	3	2	H	NO	YES	.	.	.
2500	3	7	L	YES	NO	.	.	.
2501	3	4	H	NO	NO	3.8421	0.36997	0.8503
2504	3	6	L	NO	YES	.	.	.
2505	3	4	H	NO	NO	2.1434	0.38477	1.6218
2506	3	3	H	YES	NO	1.5043	0.4137	0.7585
2507	3	3	H	YES	NO	4.0956	0.41874	2.8378
2508	3	8	L	YES	YES	1.533	0.24436	0.8964
2509	3	1	H	YES	YES	.	.	.
2512	3	8	L	YES	YES	4.8815	0.28698	1.4348
2514	3	1	H	YES	YES	4.0868	0.28335	2.0122
2523	3	4	H	NO	NO	1.4962	0.30251	0.8843
2529	3	2	H	NO	YES	3.9964	0.46028	3.6719
5272	3	4	H	NO	NO	.	.	.
5313	3	3	H	YES	NO	2.9499	0.27042	0.9459
5315	3	4	H	NO	NO	4.6308	1.46201	2.146
112	9	5	L	NO	NO	0.4615	0.4514	0.159
2247	9	2	H	NO	YES	0.727	0.17749	0.2313
2271	9	3	H	YES	NO	1.0596	0.22527	0.2737
2277	9	8	L	YES	YES	4.6865	0.44152	0.6244
2278	9	3	H	YES	NO	0.2721	0.20921	0.1645
2286	9	1	H	YES	YES	0.4571	0.1865	0.2074
2308	9	7	L	YES	NO	.	.	.
2324	9	6	L	NO	YES	0.4021	0.21803	0.2915
2331	9	1	H	YES	YES	0.3636	0.20152	0.1871
2344	9	3	H	YES	NO	0.3799	0.82002	0.2249
2348	9	5	L	NO	NO	0.1817	0.22603	0.4926
2351	9	8	L	YES	YES	1.0981	0.42027	0.3481
2352	9	1	H	YES	YES	1.607	0.19637	0.8499
2355	9	3	H	YES	NO	0.8457	0.30851	0.8426
2368	9	1	H	YES	YES	0.7925	0.30491	0.2142
2370	9	7	L	YES	NO	0.7139	0.37061	0.3064
2384	9	5	L	NO	NO	.	.	.
2387	9	6	L	NO	YES	0.5722	0.20052	0.29
2392	9	4	H	NO	NO	0.3228	0.19937	0.1761
2394	9	6	L	NO	YES	0.4405	0.19993	0.2285
2396	9	2	H	NO	YES	0.4445	0.20747	0.2341
2398	9	6	L	NO	YES	0.4492	0.28846	0.1804
2404	9	8	L	YES	YES	1.0384	0.22133	0.3733
2409	9	8	L	YES	YES	0.285	0.26178	0.1576
2412	9	5	L	NO	NO	1.2965	0.35568	0.2345
2413	9	3	H	YES	NO	0.1693	0.26915	0.144
2419	9	6	L	NO	YES	0.4764	0.37144	0.2016
2421	9	4	H	NO	NO	0.5377	0.31614	0.2343
2423	9	7	L	YES	NO	0.4657	0.23621	0.2262
2424	9	4	H	NO	NO	3.9751	0.47349	0.9187
2427	9	5	L	NO	NO	0.3831	0.28668	0.2327
2431	9	7	L	YES	NO	.	.	.
2432	9	8	L	YES	YES	0.2853	0.22566	0.1972
2433	9	3	H	YES	NO	0.6726	0.23184	0.4321
2435	9	2	H	NO	YES	0.4027	0.27345	0.1805
2437	9	5	L	NO	NO	0.3544	0.26709	0.1314
2439	9	3	H	YES	NO	0.4929	0.42858	0.2857
2441	9	4	H	NO	NO	0.8197	0.416	0.3013
2444	9	8	L	YES	YES	1.2795	0.24936	0.2829
2445	9	8	L	YES	YES	0.335	0.28513	0.2587
2446	9	3	H	YES	NO	0.3848	0.3295	0.1794
2449	9	2	H	NO	YES	0.5631	0.45184	0.4453
2450	9	7	L	YES	NO	0.4352	0.31231	0.2741
2451	9	7	L	YES	NO	0.3112	0.53774	0.2444
2453	9	5	L	NO	NO	0.5451	0.22527	0.4913
2454	9	5	L	NO	NO	0.2744	0.4368	0.1518
2455	9	7	L	YES	NO	0.4881	0.33071	0.1681
2458	9	2	H	NO	YES	0.8891	0.44267	0.3248
2459	9	1	H	YES	YES	0.6013	0.29841	0.2286
2461	9	4	H	NO	NO	0.6015	0.42284	0.4524
2466	9	2	H	NO	YES	0.2819	0.45629	0.1297
2468	9	6	L	NO	YES	0.2339	0.24993	0.1568
2469	9	1	H	YES	YES	0.9744	0.25713	0.3415
2473	9	7	L	YES	NO	0.3842	0.44481	0.1945
2474	9	7	L	YES	NO	0.6391	0.18772	0.3249
2475	9	6	L	NO	YES	0.119	0.20859	0.1342
2477	9	1	H	YES	YES	0.4254	0.18985	0.2479
2478	9	4	H	NO	NO	0.4822	0.38842	0.1842
2480	9	1	H	YES	YES	0.5447	0.20377	0.3311
2482	9	7	L	YES	NO	0.9555	0.2427	0.4587
2485	9	6	L	NO	YES	4.0855	0.35952	0.3315
2490	9	5	L	NO	NO	0.797	0.34872	0.5067
2494	9	2	H	NO	YES	3.7832	0.26021	0.426
2500	9	7	L	YES	NO	.	.	.
2501	9	4	H	NO	NO	0.2353	0.31894	0.1697
2504	9	6	L	NO	YES	0.5517	0.33757	0.1999
2505	9	4	H	NO	NO	0.8893	0.35741	0.5262
2506	9	3	H	YES	NO	0.8053	0.33037	0.4139
2507	9	3	H	YES	NO	0.8529	0.26142	0.4917
2508	9	8	L	YES	YES	0.6867	0.36466	0.2206
2509	9	1	H	YES	YES	.	.	.
2512	9	8	L	YES	YES	0.3425	0.26314	0.4432
2514	9	1	H	YES	YES	0.878	0.23538	0.6383
2523	9	4	H	NO	NO	1.6509	0.24355	0.5966
2529	9	2	H	NO	YES	1.0302	0.26842	0.2669
5272	9	4	H	NO	NO	0.5088	0.18797	0.2721
5313	9	3	H	YES	NO	1.9568	0.29844	0.5058
5315	9	4	H	NO	NO	0.6441	0.47772	0.2274
112	15	5	L	NO	NO	0.3894	0.34718	0.1946
2247	15	2	H	NO	YES	0.3717	0.20472	0.1837
2271	15	3	H	YES	NO	0.6537	0.19931	0.1945
2277	15	8	L	YES	YES	0.7429	0.22787	0.2583
2278	15	3	H	YES	NO	0.5055	0.83489	0.2449
2286	15	1	H	YES	YES	0.3701	0.16929	0.1992
2308	15	7	L	YES	NO	0.6141	0.33517	0.2195
2324	15	6	L	NO	YES	0.5291	0.27841	0.2774
2331	15	1	H	YES	YES	0.3483	0.27865	0.2014
2344	15	3	H	YES	NO	0.6408	0.86012	0.4276
2348	15	5	L	NO	NO	.	.	.
2351	15	8	L	YES	YES	1.1244	.	0.3983
2352	15	1	H	YES	YES	0.5211	0.19354	0.2918
2355	15	3	H	YES	NO	0.901	0.44577	0.4999
2368	15	1	H	YES	YES	.	.	.
2370	15	7	L	YES	NO	0.2816	0.61125	0.2984
2384	15	5	L	NO	NO	1.1198	0.45402	0.3361
2387	15	6	L	NO	YES	1.1946	0.41504	0.3026
2392	15	4	H	NO	NO	0.4146	0.25068	0.1835
2394	15	6	L	NO	YES	0.9833	0.32712	0.358
2396	15	2	H	NO	YES	0.3577	0.2004	0.1787
2398	15	6	L	NO	YES	0.8645	0.19628	0.2648
2404	15	8	L	YES	YES	0.3109	0.1622	0.2231
2409	15	8	L	YES	YES	0.3212	0.34047	0.1624
2412	15	5	L	NO	NO	0.349	0.17747	0.211
2413	15	3	H	YES	NO	0.415	0.50057	0.154
2419	15	6	L	NO	YES	0.5348	0.56683	0.3975
2421	15	4	H	NO	NO	0.5614	0.24006	0.4132
2423	15	7	L	YES	NO	1.0099	0.41471	0.3432
2424	15	4	H	NO	NO	0.4376	0.264	0.1884
2427	15	5	L	NO	NO	0.7787	0.51489	0.5528
2431	15	7	L	YES	NO	.	.	.
2432	15	8	L	YES	YES	1.3463	0.28359	0.2886
2433	15	3	H	YES	NO	0.3479	0.21406	0.1852
2435	15	2	H	NO	YES	0.7928	0.36943	0.4092
2437	15	5	L	NO	NO	0.3174	0.20309	0.1661
2439	15	3	H	YES	NO	0.4371	0.37036	0.2178
2441	15	4	H	NO	NO	0.3821	0.24093	0.2137
2444	15	8	L	YES	YES	0.9729	0.20534	0.1956
2445	15	8	L	YES	YES	0.6143	0.65288	0.5182
2446	15	3	H	YES	NO	1.0188	0.85283	0.2823
2449	15	2	H	NO	YES	0.3944	1.0102	0.3718
2450	15	7	L	YES	NO	1.4179	0.39173	0.5419
2451	15	7	L	YES	NO	1.0667	1.06625	0.4785
2453	15	5	L	NO	NO	0.3329	0.16763	0.1863
2454	15	5	L	NO	NO	1.2688	0.50367	0.1692
2455	15	7	L	YES	NO	0.6243	0.35651	0.1869
2458	15	2	H	NO	YES	0.8092	0.34306	0.3306
2459	15	1	H	YES	YES	0.9141	0.46327	0.2966
2461	15	4	H	NO	NO	0.799	0.44185	0.7079
2466	15	2	H	NO	YES	0.277	0.46887	0.1585
2468	15	6	L	NO	YES	0.2601	0.34881	0.1597
2469	15	1	H	YES	YES	0.9426	0.29275	0.2341
2473	15	7	L	YES	NO	1.2456	0.45876	0.3319
2474	15	7	L	YES	NO	0.5497	0.86862	0.2794
2475	15	6	L	NO	YES	0.5485	0.36632	0.1981
2477	15	1	H	YES	YES	0.3357	0.1633	0.1918
2478	15	4	H	NO	NO	0.3342	0.23668	0.1787
2480	15	1	H	YES	YES	0.3835	0.13585	0.2514
2482	15	7	L	YES	NO	0.5802	0.2921	0.2582
2485	15	6	L	NO	YES	1.3371	0.29826	0.2822
2490	15	5	L	NO	NO	0.6652	0.46174	0.3513
2494	15	2	H	NO	YES	.	.	.
2500	15	7	L	YES	NO	.	.	.
2501	15	4	H	NO	NO	0.6403	0.49652	0.2633
2504	15	6	L	NO	YES	0.009	0.13515	0.1279
2505	15	4	H	NO	NO	0.5026	0.26923	0.3054
2506	15	3	H	YES	NO	0.4651	0.38375	0.2482
2507	15	3	H	YES	NO	0.2169	0.1761	0.1578
2508	15	8	L	YES	YES	.	.	.
2509	15	1	H	YES	YES	.	.	.
2512	15	8	L	YES	YES	.	.	.
2514	15	1	H	YES	YES	0.2271	0.18439	0.1735
2523	15	4	H	NO	NO	1.1306	0.23756	0.2935
2529	15	2	H	NO	YES	.	.	.
5272	15	4	H	NO	NO	0.4587	0.2958	0.2467
5313	15	3	H	YES	NO	0.2143	0.73953	0.1682
5315	15	4	H	NO	NO	1.087	0.46236	0.363
112	21	5	L	NO	NO	0.5215	0.41734	0.2503
2247	21	2	H	NO	YES	0.3364	0.77583	0.194
2271	21	3	H	YES	NO	0.4685	0.1976	0.2608
2277	21	8	L	YES	YES	0.3604	0.1876	0.1644
2278	21	3	H	YES	NO	0.6504	0.33716	0.2398
2286	21	1	H	YES	YES	0.3981	0.17463	0.2284
2308	21	7	L	YES	NO	0.6666	.	0.2836
2324	21	6	L	NO	YES	0.797	0.32276	0.3105
2331	21	1	H	YES	YES	0.6957	0.30309	0.2141
2344	21	3	H	YES	NO	0.5123	.	0.3849
2348	21	5	L	NO	NO	.	.	.
2351	21	8	L	YES	YES	0.9123	0.65947	0.4467
2352	21	1	H	YES	YES	0.8404	0.35992	0.3534
2355	21	3	H	YES	NO	.	.	.
2368	21	1	H	YES	YES	0.4954	0.17515	0.1743
2370	21	7	L	YES	NO	0.7156	0.38421	0.3574
2384	21	5	L	NO	NO	0.3471	0.89725	0.2121
2387	21	6	L	NO	YES	1.5268	0.27743	0.223
2392	21	4	H	NO	NO	2.9087	0.53839	0.7295
2394	21	6	L	NO	YES	0.2629	0.17435	0.1899
2396	21	2	H	NO	YES	0.2198	0.80936	0.1789
2398	21	6	L	NO	YES	0.2831	0.30296	0.1619
2404	21	8	L	YES	YES	.	.	.
2409	21	8	L	YES	YES	0.784	0.35924	0.2103
2412	21	5	L	NO	NO	0.3609	0.26003	0.235
2413	21	3	H	YES	NO	0.295	0.4977	0.1524
2419	21	6	L	NO	YES	0.8297	0.45203	0.1733
2421	21	4	H	NO	NO	0.6425	0.28045	0.2797
2423	21	7	L	YES	NO	0.5974	0.32578	0.2999
2424	21	4	H	NO	NO	0.697	0.21522	0.2062
2427	21	5	L	NO	NO	0.7046	0.38956	0.328
2431	21	7	L	YES	NO	0.009	0.13515	0.1279
2432	21	8	L	YES	YES	1.1261	0.73331	0.2456
2433	21	3	H	YES	NO	1.3132	0.79303	0.4046
2435	21	2	H	NO	YES	0.2884	0.26731	0.1734
2437	21	5	L	NO	NO	.	.	.
2439	21	3	H	YES	NO	0.8799	0.43609	0.2871
2441	21	4	H	NO	NO	0.5472	0.20989	0.2561
2444	21	8	L	YES	YES	.	.	.
2445	21	8	L	YES	YES	1.081	0.53819	0.3608
2446	21	3	H	YES	NO	0.6258	0.36556	0.2439
2449	21	2	H	NO	YES	0.4509	1.0111	0.3355
2450	21	7	L	YES	NO	0.4319	0.24309	0.2632
2451	21	7	L	YES	NO	0.5712	0.42567	0.3964
2453	21	5	L	NO	NO	0.4289	0.20316	0.3584
2454	21	5	L	NO	NO	0.7089	.	0.4128
2455	21	7	L	YES	NO	0.6993	.	0.2516
2458	21	2	H	NO	YES	0.9821	0.40335	0.4356
2459	21	1	H	YES	YES	1.0591	0.52181	0.3802
2461	21	4	H	NO	NO	0.9996	.	1.3831
2466	21	2	H	NO	YES	0.313	0.51549	0.1597
2468	21	6	L	NO	YES	0.8342	0.74142	0.2729
2469	21	1	H	YES	YES	1.3773	0.50748	0.245
2473	21	7	L	YES	NO	0.2857	0.9463	0.1856
2474	21	7	L	YES	NO	0.897	0.27247	0.4806
2475	21	6	L	NO	YES	0.5486	0.22332	0.2064
2477	21	1	H	YES	YES	0.8133	0.84446	0.3196
2478	21	4	H	NO	NO	0.8326	0.25416	0.2647
2480	21	1	H	YES	YES	0.5629	0.23898	0.3524
2482	21	7	L	YES	NO	0.5801	0.27154	0.2901
2485	21	6	L	NO	YES	.	.	.
2490	21	5	L	NO	NO	0.4354	0.99953	0.2804
2494	21	2	H	NO	YES	.	.	.
2500	21	7	L	YES	NO	0.4374	0.73523	0.2215
2501	21	4	H	NO	NO	.	.	.
2504	21	6	L	NO	YES	0.7831	0.24238	0.5388
2505	21	4	H	NO	NO	0.6851	0.34923	0.5901
2506	21	3	H	YES	NO	0.5001	0.54177	0.2907
2507	21	3	H	YES	NO	0.5863	0.19674	0.2184
2508	21	8	L	YES	YES	1.1098	0.91729	0.4283
2509	21	1	H	YES	YES	0.4328	0.17483	0.2088
2512	21	8	L	YES	YES	0.4439	0.2005	0.1935
2514	21	1	H	YES	YES	.	.	.
2523	21	4	H	NO	NO	1.8258	0.39658	0.6576
2529	21	2	H	NO	YES	1.3462	0.26629	0.4343
5272	21	4	H	NO	NO	0.7376	0.37127	0.2869
5313	21	3	H	YES	NO	1.795	0.34548	0.5141
5315	21	4	H	NO	NO	0.6676	0.46904	0.2874

## Sheet: SerumVitamin
CowID	Time	Treat	Protein	Monensin	Vitamin	Retinol	aTocopherol	bCaroten
112	-35	5	L	NO	NO	3.39	4.62	20.37
112	21	5	L	NO	NO	0.59	1.21	7.67
112	3	5	L	NO	NO	.	.	.
112	9	5	L	NO	NO	1.28	2.71	3.8
112	-7	5	L	NO	NO	1.7	1.96	7.62
2247	-35	2	H	NO	YES	3.7	4.62	34.2
2247	21	2	H	NO	YES	2.9	5.7	9.92
2247	3	2	H	NO	YES	0.99	1.79	3.91
2247	9	2	H	NO	YES	0.56	.	2.55
2247	-7	2	H	NO	YES	2.12	1.56	11.37
2271	-35	3	H	YES	NO	4.11	6.84	27.36
2271	21	3	H	YES	NO	0.78	.	5.98
2271	3	3	H	YES	NO	.	.	1.69
2271	9	3	H	YES	NO	0.73	.	0.82
2271	-7	3	H	YES	NO	1.75	1.35	3.12
2277	-35	8	L	YES	YES	2.85	2.8	5.55
2277	21	8	L	YES	YES	3.94	2.63	3.57
2277	3	8	L	YES	YES	0.19	0.76	.
2277	9	8	L	YES	YES	1.25	1.74	.
2277	-7	8	L	YES	YES	1.67	2.15	.
2278	-35	3	H	YES	NO	1.92	3.98	11.26
2278	21	3	H	YES	NO	0.52	1.88	3.34
2278	3	3	H	YES	NO	0.36	1.26	1.91
2278	9	3	H	YES	NO	0.41	1.48	0.32
2278	-7	3	H	YES	NO	0.47	1.36	2.03
2286	-35	1	H	YES	YES	4.45	4.32	18.3
2286	21	1	H	YES	YES	2.3	5.68	5.7
2286	3	1	H	YES	YES	0.73	.	1.2
2286	9	1	H	YES	YES	0.89	2.93	2.35
2286	-7	1	H	YES	YES	2.58	1.77	3.64
2308	-35	7	L	YES	NO	3.62	5.14	19.24
2308	21	7	L	YES	NO	0.88	1.37	4.12
2308	3	7	L	YES	NO	0.65	.	2.29
2308	9	7	L	YES	NO	0.89	1.66	5.04
2308	-7	7	L	YES	NO	0.64	.	3.53
2324	-35	6	L	NO	YES	2.23	3.34	18.62
2324	21	6	L	NO	YES	0.73	5.29	7.49
2324	3	6	L	NO	YES	0.74	1.35	6.11
2324	9	6	L	NO	YES	0.96	2.65	2.79
2324	-7	6	L	NO	YES	0.37	.	6.34
2331	-35	1	H	YES	YES	4.43	3.79	11.2
2331	21	1	H	YES	YES	1.97	2.35	8.25
2331	3	1	H	YES	YES	1.36	1.89	6.21
2331	9	1	H	YES	YES	.	.	.
2331	-7	1	H	YES	YES	.	.	.
2344	-35	3	H	YES	NO	4.86	4.5	17.03
2344	21	3	H	YES	NO	2.6	1.18	5.18
2344	3	3	H	YES	NO	.	.	.
2344	9	3	H	YES	NO	1	1.7	1.11
2344	-7	3	H	YES	NO	2.23	2.33	5.24
2345	-35	5	L	NO	NO	2.4	8.53	28.28
2345	21	5	L	NO	NO	1.32	2.07	3.99
2345	3	5	L	NO	NO	0.54	2.2	4.48
2345	9	5	L	NO	NO	0.44	1.2	0.61
2345	-7	5	L	NO	NO	1.3	1.4	13
2348	-35	5	L	NO	NO	3.44	5.11	15.43
2348	21	5	L	NO	NO	1.69	.	5.95
2348	3	5	L	NO	NO	1.16	.	1.48
2348	9	5	L	NO	NO	0.53	.	0.98
2348	-7	5	L	NO	NO	0.54	.	2.39
2351	-35	8	L	YES	YES	3.44	2.35	11.04
2351	21	8	L	YES	YES	1.6	2.43	13.17
2351	3	8	L	YES	YES	0.7	0.87	1.83
2351	9	8	L	YES	YES	.	.	.
2351	-7	8	L	YES	YES	.	.	.
2352	-35	1	H	YES	YES	1.88	1.45	19.9
2352	21	1	H	YES	YES	1.9	2.42	7.98
2352	3	1	H	YES	YES	0.47	1.16	3.53
2352	9	1	H	YES	YES	0.65	1.41	.
2352	-7	1	H	YES	YES	.	.	.
2355	-35	3	H	YES	NO	5.41	8.12	16.21
2355	21	3	H	YES	NO	.	.	.
2355	3	3	H	YES	NO	0.54	1.74	5.11
2355	9	3	H	YES	NO	0.72	2.11	3.2
2355	-7	3	H	YES	NO	.	.	.
2368	-35	1	H	YES	YES	4.17	3.82	11.36
2368	21	1	H	YES	YES	1.61	2.96	4.97
2368	3	1	H	YES	YES	0.49	0.99	1.16
2368	9	1	H	YES	YES	1.52	2.29	0.71
2368	-7	1	H	YES	YES	1.15	1.46	4.05
2370	-35	7	L	YES	NO	2.63	1.93	32.6
2370	21	7	L	YES	NO	3.59	3.69	13.67
2370	3	7	L	YES	NO	0.46	0.81	5.85
2370	9	7	L	YES	NO	0.94	1.19	3.2
2370	-7	7	L	YES	NO	.	.	.
2384	-35	5	L	NO	NO	4.02	5.23	20.08
2384	21	5	L	NO	NO	.	.	.
2384	3	5	L	NO	NO	0.66	1.16	3.18
2384	9	5	L	NO	NO	1.05	2.25	2.08
2384	-7	5	L	NO	NO	1.53	1.45	2.78
2387	-35	6	L	NO	YES	4.19	4.06	20.66
2387	21	6	L	NO	YES	.	.	.
2387	3	6	L	NO	YES	0.5	0.92	2.2
2387	9	6	L	NO	YES	0.39	1.03	.
2387	-7	6	L	NO	YES	3.15	1.69	5.59
2392	-35	4	H	NO	NO	2.18	3.19	13.56
2392	21	4	H	NO	NO	2.13	4.33	6.26
2392	3	4	H	NO	NO	0.39	1.02	3.36
2392	9	4	H	NO	NO	0.58	.	0.2
2392	-7	4	H	NO	NO	0.74	2	3.62
2394	-35	6	L	NO	YES	3.25	3.72	20.14
2394	21	6	L	NO	YES	.	.	.
2394	3	6	L	NO	YES	0.47	1.06	3.64
2394	9	6	L	NO	YES	0.88	1.48	2.45
2394	-7	6	L	NO	YES	0.92	1.51	1.33
2396	-35	2	H	NO	YES	4.76	7.76	31.58
2396	21	2	H	NO	YES	2.23	5.91	7.15
2396	3	2	H	NO	YES	0.4	1.47	2.36
2396	9	2	H	NO	YES	0.49	.	1.23
2396	-7	2	H	NO	YES	0.77	1.03	4.94
2398	-35	6	L	NO	YES	3.93	6	15.51
2398	21	6	L	NO	YES	2.55	2.26	8.52
2398	3	6	L	NO	YES	0.34	.	1.4
2398	9	6	L	NO	YES	0.98	.	1.18
2398	-7	6	L	NO	YES	2.3	2.16	6.35
2404	-35	8	L	YES	YES	2.1	2.45	25.69
2404	21	8	L	YES	YES	0.96	.	8.83
2404	3	8	L	YES	YES	1.11	1.14	4.44
2404	9	8	L	YES	YES	0.99	1.4	4.02
2404	-7	8	L	YES	YES	.	.	.
2409	-35	8	L	YES	YES	3.25	8.94	28.06
2409	21	8	L	YES	YES	2.4	4.33	4.66
2409	3	8	L	YES	YES	0.38	1.14	3.56
2409	9	8	L	YES	YES	2.82	.	8.87
2409	-7	8	L	YES	YES	2.14	3.62	7.89
2412	-35	5	L	NO	NO	6.56	6.02	39.93
2412	21	5	L	NO	NO	3.39	5.63	7.24
2412	3	5	L	NO	NO	1.15	.	6.22
2412	9	5	L	NO	NO	1.48	1.97	1.94
2412	-7	5	L	NO	NO	1.82	.	13.41
2413	-35	3	H	YES	NO	4.56	4.73	24.45
2413	21	3	H	YES	NO	3.35	10.6	9.44
2413	3	3	H	YES	NO	1.33	3.51	5.12
2413	9	3	H	YES	NO	1.42	2.65	4.82
2413	-7	3	H	YES	NO	1.49	5.19	8.41
2419	-35	6	L	NO	YES	2.62	7.23	24.52
2419	21	6	L	NO	YES	3.29	9.33	2.32
2419	3	6	L	NO	YES	0.47	0.99	4.85
2419	9	6	L	NO	YES	1.16	4.37	3.22
2419	-7	6	L	NO	YES	.	.	.
2421	-35	4	H	NO	NO	4.5	7.02	20.92
2421	21	4	H	NO	NO	2.38	6.13	11.19
2421	3	4	H	NO	NO	.	.	.
2421	9	4	H	NO	NO	1.46	2.98	2.75
2421	-7	4	H	NO	NO	1.47	1.75	8.86
2423	-35	7	L	YES	NO	4.95	6.25	23.24
2423	21	7	L	YES	NO	0.4	.	12.28
2423	3	7	L	YES	NO	0.94	.	2.05
2423	9	7	L	YES	NO	1.34	3.38	2.82
2423	-7	7	L	YES	NO	1.82	2.41	8.19
2424	-35	4	H	NO	NO	4.5	7.78	22.22
2424	21	4	H	NO	NO	0.84	1.5	4.12
2424	3	4	H	NO	NO	0.42	2.69	3.59
2424	9	4	H	NO	NO	1	2.27	1.99
2424	-7	4	H	NO	NO	0.8	1.23	4.91
2427	-35	5	L	NO	NO	3.99	4.61	23.46
2427	21	5	L	NO	NO	0.87	2.49	8.71
2427	3	5	L	NO	NO	0.84	.	7.24
2427	9	5	L	NO	NO	0.45	1.24	6.69
2427	-7	5	L	NO	NO	1.39	2.3	8.86
2432	-35	8	L	YES	YES	2.88	.	21.77
2432	21	8	L	YES	YES	1.13	1.43	-0.67
2432	3	8	L	YES	YES	0.91	.	4.68
2432	9	8	L	YES	YES	1.09	.	2.02
2432	-7	8	L	YES	YES	.	.	.
2433	-35	3	H	YES	NO	3.33	4.79	21.78
2433	21	3	H	YES	NO	2.01	.	1.41
2433	3	3	H	YES	NO	0.44	1.38	10.89
2433	9	3	H	YES	NO	0.29	1.68	5.9
2433	-7	3	H	YES	NO	.	.	.
2435	-35	2	H	NO	YES	3.99	5.71	17.84
2435	21	2	H	NO	YES	3.01	6.78	10.12
2435	3	2	H	NO	YES	0.95	3.18	3.55
2435	9	2	H	NO	YES	1.68	2.81	4.86
2435	-7	2	H	NO	YES	2.4	2.66	2.84
2437	-35	5	L	NO	NO	4.69	6.04	18.06
2437	21	5	L	NO	NO	12.06	15.27	9.75
2437	3	5	L	NO	NO	1.02	1.61	5.75
2437	9	5	L	NO	NO	4.51	4.02	2.5
2437	-7	5	L	NO	NO	.	.	.
2439	-35	3	H	YES	NO	2.2	3.56	19.51
2439	21	3	H	YES	NO	2.93	11.29	3.56
2439	3	3	H	YES	NO	0.46	1.09	9.27
2439	9	3	H	YES	NO	0.49	.	2.12
2439	-7	3	H	YES	NO	.	.	.
2441	-35	4	H	NO	NO	6.06	4.58	18.23
2441	21	4	H	NO	NO	4.31	3	8.23
2441	3	4	H	NO	NO	1.16	4.06	6.01
2441	9	4	H	NO	NO	.	.	.
2441	-7	4	H	NO	NO	1.15	1.16	2.8
2444	-35	8	L	YES	YES	4.5	5.63	23.21
2444	21	8	L	YES	YES	.	.	.
2444	3	8	L	YES	YES	1.8	4.2	4.93
2444	9	8	L	YES	YES	.	.	.
2444	-7	8	L	YES	YES	1.77	1.04	8.43
2445	-35	8	L	YES	YES	3.81	3.6	48.36
2445	21	8	L	YES	YES	1.69	7.12	4.69
2445	3	8	L	YES	YES	0.72	1.39	9.45
2445	9	8	L	YES	YES	1.76	3.18	2.25
2445	-7	8	L	YES	YES	2.01	2.57	15.49
2446	-35	3	H	YES	NO	4.25	8.23	16.5
2446	21	3	H	YES	NO	1.89	2.84	9.7
2446	3	3	H	YES	NO	0.6	1.3	3.18
2446	9	3	H	YES	NO	1.16	1.59	3.82
2446	-7	3	H	YES	NO	1.72	6.28	8.38
2449	-35	2	H	NO	YES	3.93	5.23	43.21
2449	21	2	H	NO	YES	3.39	9.51	17.04
2449	3	2	H	NO	YES	0.64	1.08	7.45
2449	9	2	H	NO	YES	1.54	2.12	11.14
2449	-7	2	H	NO	YES	.	.	.
2450	-35	7	L	YES	NO	3.83	5.58	22.32
2450	21	7	L	YES	NO	4.26	10	12.72
2450	3	7	L	YES	NO	1.28	2.36	11.76
2450	9	7	L	YES	NO	1.38	1.35	6.64
2450	-7	7	L	YES	NO	1.35	1.77	11.48
2451	-35	7	L	YES	NO	3.34	5.28	30.81
2451	21	7	L	YES	NO	1.44	.	8.65
2451	3	7	L	YES	NO	0.54	1.08	7.1
2451	9	7	L	YES	NO	0.5	1.18	5.15
2451	-7	7	L	YES	NO	.	.	.
2453	-35	5	L	NO	NO	4.79	5.7	29.31
2453	21	5	L	NO	NO	2.64	7.07	12.52
2453	3	5	L	NO	NO	0.85	1.76	1.28
2453	9	5	L	NO	NO	.	.	.
2453	-7	5	L	NO	NO	1.15	1.62	5.64
2454	-35	5	L	NO	NO	3.45	6.31	29.85
2454	21	5	L	NO	NO	2.72	7.74	13.91
2454	3	5	L	NO	NO	0.45	1.18	3.78
2454	9	5	L	NO	NO	1.73	3.46	1.72
2454	-7	5	L	NO	NO	1.93	1.79	8.88
2455	-35	7	L	YES	NO	3.94	4.29	116.96
2455	21	7	L	YES	NO	2.08	3.68	7.42
2455	3	7	L	YES	NO	0.88	.	3.76
2455	9	7	L	YES	NO	.	.	.
2455	-7	7	L	YES	NO	1.59	.	14.5
2458	-35	2	H	NO	YES	2.86	1.4	23.86
2458	21	2	H	NO	YES	2.7	4.54	16.3
2458	3	2	H	NO	YES	0.95	1.11	8.66
2458	9	2	H	NO	YES	1.5	1.7	5.54
2458	-7	2	H	NO	YES	.	.	.
2459	-35	1	H	YES	YES	2.41	1.89	7.71
2459	21	1	H	YES	YES	0.99	1.99	11.28
2459	3	1	H	YES	YES	.	.	.
2459	9	1	H	YES	YES	1.83	.	2.46
2459	-7	1	H	YES	YES	2.06	.	3.07
2461	-35	4	H	NO	NO	2.46	4.17	52.67
2461	21	4	H	NO	NO	2.31	2.57	7.06
2461	3	4	H	NO	NO	0.65	1.08	10.76
2461	9	4	H	NO	NO	1.14	1.47	9.32
2461	-7	4	H	NO	NO	0.77	1.41	13.99
2466	-35	2	H	NO	YES	5.11	7.1	20.39
2466	21	2	H	NO	YES	2.17	.	6.04
2466	3	2	H	NO	YES	3.09	1.68	10.95
2466	9	2	H	NO	YES	3.27	4.4	8.23
2466	-7	2	H	NO	YES	3.06	1.93	6.41
2468	-35	6	L	NO	YES	5.19	7.38	16.13
2468	21	6	L	NO	YES	4.13	10.37	11.28
2468	3	6	L	NO	YES	0.31	.	2.93
2468	9	6	L	NO	YES	1.8	2.16	3.72
2468	-7	6	L	NO	YES	2.96	1.73	8.26
2469	-35	1	H	YES	YES	3.86	4.26	52.52
2469	21	1	H	YES	YES	1.47	3.39	1.28
2469	3	1	H	YES	YES	0.76	1.01	9.16
2469	9	1	H	YES	YES	0.79	.	1.73
2469	-7	1	H	YES	YES	.	.	.
2473	-35	7	L	YES	NO	.	.	.
2473	21	7	L	YES	NO	2.4	.	15.8
2473	3	7	L	YES	NO	0.87	1.56	4.58
2473	9	7	L	YES	NO	0.82	.	5.84
2473	-7	7	L	YES	NO	3.19	6.59	1.29
2474	-35	7	L	YES	NO	4.21	3.37	32
2474	21	7	L	YES	NO	2.68	2.67	10.21
2474	3	7	L	YES	NO	0.64	1.19	6.81
2474	9	7	L	YES	NO	0.97	1.17	2.06
2474	-7	7	L	YES	NO	.	.	.
2475	-35	6	L	NO	YES	4.32	7.77	24.1
2475	21	6	L	NO	YES	2.09	1.95	10.76
2475	3	6	L	NO	YES	0.37	0.81	1.25
2475	9	6	L	NO	YES	0.48	1.41	0.66
2475	-7	6	L	NO	YES	2.28	2.24	4.61
2477	-35	1	H	YES	YES	3.88	2.55	18.71
2477	21	1	H	YES	YES	2.33	6.07	9.86
2477	3	1	H	YES	YES	0.36	1.02	0.25
2477	9	1	H	YES	YES	0.2	1.03	0.47
2477	-7	1	H	YES	YES	1.34	1.3	1.62
2478	-35	4	H	NO	NO	3.57	7.77	16.75
2478	21	4	H	NO	NO	0.98	6.41	6.91
2478	3	4	H	NO	NO	0.35	.	0.76
2478	9	4	H	NO	NO	0.68	1.32	1.5
2478	-7	4	H	NO	NO	0.7	.	5.01
2480	-35	1	H	YES	YES	3.08	.	34.31
2480	21	1	H	YES	YES	3.92	6.64	25.66
2480	3	1	H	YES	YES	0.59	0.89	8.06
2480	9	1	H	YES	YES	1.6	1.8	13.51
2480	-7	1	H	YES	YES	.	.	.
2482	-35	7	L	YES	NO	3.73	5.93	18.27
2482	21	7	L	YES	NO	1.27	.	9.29
2482	3	7	L	YES	NO	0.51	1.02	0.73
2482	9	7	L	YES	NO	1.12	2.1	1.32
2482	-7	7	L	YES	NO	0.72	0.93	3.75
2485	-35	6	L	NO	YES	2.39	2.71	88.15
2485	21	6	L	NO	YES	3.37	1.9	2.54
2485	3	6	L	NO	YES	.	.	.
2485	9	6	L	NO	YES	2.16	.	.
2485	-7	6	L	NO	YES	0.56	.	6.84
2490	-35	5	L	NO	NO	2.47	.	25.84
2490	21	5	L	NO	NO	1.55	1.2	7.28
2490	3	5	L	NO	NO	0.75	.	6.54
2490	9	5	L	NO	NO	2.21	3.73	7.25
2490	-7	5	L	NO	NO	1.14	1.19	7.5
2494	-35	2	H	NO	YES	3.17	3.74	116.15
2494	21	2	H	NO	YES	4.21	.	3.25
2494	3	2	H	NO	YES	0.85	.	9.22
2494	9	2	H	NO	YES	1.94	.	0.82
2494	-7	2	H	NO	YES	.	.	.
2500	-35	7	L	YES	NO	4.18	6.4	133.71
2500	21	7	L	YES	NO	4.18	9.82	9.15
2500	3	7	L	YES	NO	.	.	.
2500	9	7	L	YES	NO	.	.	.
2500	-7	7	L	YES	NO	1.45	1.12	15.39
2501	-35	4	H	NO	NO	3.67	.	89.63
2501	21	4	H	NO	NO	4.02	7.05	3.74
2501	3	4	H	NO	NO	0.68	.	3.53
2501	9	4	H	NO	NO	1.41	.	4.42
2501	-7	4	H	NO	NO	1.23	.	10.29
2504	-35	6	L	NO	YES	3.15	4.82	88.88
2504	21	6	L	NO	YES	2.56	2.8	6.53
2504	3	6	L	NO	YES	.	.	.
2504	9	6	L	NO	YES	1.7	1.36	2.74
2504	-7	6	L	NO	YES	2.61	2.58	8.77
2505	-35	4	H	NO	NO	4.5	2.36	131.95
2505	21	4	H	NO	NO	.	.	.
2505	3	4	H	NO	NO	0.89	1.89	5.46
2505	9	4	H	NO	NO	2.59	3.16	2.56
2505	-7	4	H	NO	NO	1.31	1.21	5.2
2506	-35	3	H	YES	NO	3.53	5.06	35.73
2506	21	3	H	YES	NO	2.25	2.04	7.89
2506	3	3	H	YES	NO	0.97	1.52	5.35
2506	9	3	H	YES	NO	2.67	1.77	6.92
2506	-7	3	H	YES	NO	1.64	1.69	14.21
2507	-35	3	H	YES	NO	5.02	2.55	89.11
2507	21	3	H	YES	NO	1.6	1.32	4.95
2507	3	3	H	YES	NO	0.67	1.19	6.12
2507	9	3	H	YES	NO	2.17	1.75	2.23
2507	-7	3	H	YES	NO	2.48	.	13.43
2508	-35	8	L	YES	YES	3.22	1.98	24.16
2508	21	8	L	YES	YES	3.47	7.97	7.34
2508	3	8	L	YES	YES	0.51	1.63	.
2508	9	8	L	YES	YES	0.33	.	2.06
2508	-7	8	L	YES	YES	0.7	.	8.61
2509	-35	1	H	YES	YES	4.42	2.7	91.15
2509	21	1	H	YES	YES	2.97	3.82	11.7
2509	3	1	H	YES	YES	1.91	1.16	1.8
2509	9	1	H	YES	YES	2.23	1.62	8.07
2509	-7	1	H	YES	YES	1.52	1.14	10.16
2512	-35	8	L	YES	YES	4.35	2.71	84.3
2512	21	8	L	YES	YES	3.87	5.95	9.14
2512	3	8	L	YES	YES	0.54	0.79	3.62
2512	9	8	L	YES	YES	1.57	1.14	8.08
2512	-7	8	L	YES	YES	1.25	0.96	28.43
2514	-35	1	H	YES	YES	7.52	4.74	182.78
2514	21	1	H	YES	YES	4.51	7.24	4.66
2514	3	1	H	YES	YES	1.73	.	14.58
2514	9	1	H	YES	YES	2.82	1.04	1.01
2514	-7	1	H	YES	YES	3.6	1.51	32.94
2523	-35	4	H	NO	NO	4.01	6.74	101.34
2523	21	4	H	NO	NO	2.33	6.74	11.67
2523	3	4	H	NO	NO	1.03	1.19	13.39
2523	9	4	H	NO	NO	3.02	3.03	6.1
2523	-7	4	H	NO	NO	.	.	.
2529	-35	2	H	NO	YES	4.04	6.41	103.89
2529	21	2	H	NO	YES	2.45	1.79	3.55
2529	3	2	H	NO	YES	0.61	0.69	3.49
2529	9	2	H	NO	YES	1.27	1.2	3.11
2529	-7	2	H	NO	YES	2.01	.	9.07
5272	-35	4	H	NO	NO	1.95	2.11	19.23
5272	21	4	H	NO	NO	1.56	2.16	4.44
5272	3	4	H	NO	NO	.	.	.
5272	9	4	H	NO	NO	0.42	.	4.47
5272	-7	4	H	NO	NO	0.47	.	6.54
5313	-35	3	H	YES	NO	1.07	1.63	8.41
5313	21	3	H	YES	NO	1.33	1.66	3.23
5313	3	3	H	YES	NO	1.07	1.45	6.05
5313	9	3	H	YES	NO	1.28	2.55	3.36
5313	-7	3	H	YES	NO	.	.	.
5315	-35	4	H	NO	NO	4.3	9.04	30.15
5315	21	4	H	NO	NO	2.17	2.79	17.72
5315	3	4	H	NO	NO	1.03	4.41	3.98
5315	9	4	H	NO	NO	1.36	.	3.63
5315	-7	4	H	NO	NO	0.87	1.46	11.06
2463A	-35	1	H	YES	YES	4.91	9.49	17.36
2463A	21	1	H	YES	YES	2.08	.	6.69
2463A	3	1	H	YES	YES	1.33	1.51	2.43
2463A	9	1	H	YES	YES	2.01	3.77	3.37
2463A	-7	1	H	YES	YES	3.24	1.89	4.74
2463B	-35	8	L	YES	YES	2.34	4.79	154.72
2463B	21	8	L	YES	YES	6.02	11.06	7.83
2463B	3	8	L	YES	YES	1.11	1.19	4.64
2463B	9	8	L	YES	YES	1.62	.	2.54
2463B	-7	8	L	YES	YES	1.85	1.31	13.54

## Sheet: Serum metabolites
CowID	Time	Treat	Protein	Monensin	Vitamin	NEFA	Haptoglobin	BHBA	TBARS
112	-35	5	H	Yes	Yes	0.348101	0.28415	157.5	1.09
112	-7	5	H	Yes	Yes	0.214699	0.370717	241.25	1.02
112	3	5	H	Yes	Yes	0.66428	0.973118	362.5	.
112	9	5	H	Yes	Yes	0.696921	0.298939	1025	1.43
112	21	5	H	Yes	Yes	0.934324	1.03439	740	2.17
2247	-35	2	H	No	Yes	0.265032	.	167.5	1.37
2247	-7	2	H	No	Yes	0.255987	0.367601	250	3.69
2247	3	2	H	No	Yes	0.815434	1.19086	357.5	.
2247	9	2	H	No	Yes	0.78201	0.600289	925	3.16
2247	21	2	H	No	Yes	0.61767	0.286608	327.5	2.17
2271	-35	3	H	Yes	No	0.249209	0.239833	405	2.51
2271	-7	3	H	Yes	No	0.301404	0.352025	312.5	1.24
2271	3	3	H	Yes	No	0.779634	.	212.5	1.02
2271	9	3	H	Yes	No	0.636143	1.8756	925	2.25
2271	21	3	H	Yes	No	0.578577	1.56331	497.5	1.54
2277	-35	8	L	Yes	Yes	0.446994	0.297185	292.5	1.37
2277	-7	8	L	Yes	Yes	0.38398	0.277259	212.5	.
2277	3	8	L	Yes	Yes	0.544948	0.543011	337.5	2.2
2277	9	8	L	Yes	Yes	0.879254	0.351977	670	.
2277	21	8	L	Yes	Yes	0.985145	0.346535	755	1.02
2278	-35	3	H	Yes	No	0.391614	0.226799	400	0.94
2278	-7	3	H	Yes	No	0.437655	0.489097	200	2.47
2278	3	3	H	Yes	No	0.930788	0.497312	406.25	1.52
2278	9	3	H	Yes	No	0.753647	0.323047	930	1.55
2278	21	3	H	Yes	No	0.758405	0.583637	695	0.6
2286	-35	1	H	Yes	Yes	0.348101	0.24244	250	1.09
2286	-7	1	H	Yes	Yes	0.231214	0.314642	178.75	2.33
2286	3	1	H	Yes	Yes	1.07001	0.379032	372.5	1.5
2286	9	1	H	Yes	Yes	0.940032	0.672613	810	3.61
2286	21	1	H	Yes	Yes	1.36435	0.237103	540	1.02
2308	-35	7	L	Yes	No	0.332278	1.07404	360	1.94
2308	-7	7	L	Yes	No	0.445912	0.323988	310	2.06
2308	3	7	L	Yes	No	0.747812	1.49731	488.75	3.45
2308	9	7	L	Yes	No	0.684765	0.621986	1200	2.59
2308	21	7	L	Yes	No	0.793589	0.867639	610	3.52
2324	-35	6	L	No	Yes	0.648734	0.344108	295	3.51
2324	-7	6	L	No	Yes	0.920727	.	328.75	4
2324	3	6	L	No	Yes	0.624503	1.06989	317.5	2.55
2324	9	6	L	No	Yes	0.579417	0.824494	500	1.31
2324	21	6	L	No	Yes	0.863956	2.23033	585	1.54
2331	-35	1	H	Yes	Yes	0.427215	0.237226	290	2.09
2331	3	1	H	Yes	Yes	0.875099	0.25	566.25	.
2331	21	1	H	Yes	Yes	1.19625	0.260552	712.5	2.38
2344	-35	3	H	Yes	No	0.419304	0.297185	270	0.66
2345	-35	3	L	No	No	0.565665	0.286757	407.5	3.66
2345	-7	3	L	No	No	0.2436	0.436137	155	.
2345	3	3	L	No	No	1.4996	1.10753	467.5	.
2345	9	3	L	No	No	1.01702	0.819672	.	.
2345	21	3	L	No	No	0.797498	0.463783	520	.
2348	-35	5	L	No	No	0.458861	0.250261	367.5	1.66
2348	-7	5	L	No	No	0.293146	0.46729	277.5	1.24
2348	3	5	L	No	No	0.52506	1.01882	291.25	0.82
2348	9	5	L	No	No	0.684765	0.6919	755	2.59
2348	21	5	L	No	No	0.793589	0.807712	512.5	.
2351	-35	8	L	Yes	Yes	0.613133	0.396246	287.5	2.38
2351	3	8	L	Yes	Yes	1.0183	0.889785	602.5	1.98
2351	21	8	L	Yes	Yes	0.297107	0.270974	722.5	4.67
2352	-35	1	H	Yes	Yes	0.814873	0.336288	325	2.23
2352	3	1	H	Yes	Yes	0.811456	.	307.5	.
2352	9	1	H	Yes	Yes	0.30389	1.57425	320	.
2352	21	1	H	Yes	Yes	0.465207	0.64617	497.5	.
2355	-35	1	H	Yes	Yes	0.411392	0.252868	200	1.09
2368	-35	1	H	Yes	Yes	0.304589	0.273723	605	1.23
2368	-7	1	H	Yes	Yes	0.970273	0.333333	301.25	2.65
2368	3	1	H	Yes	Yes	1.5354	0.747312	547.5	0.92
2368	9	1	H	Yes	Yes	0.636143	0.27001	900	1.91
2368	21	1	H	Yes	Yes	1.03597	1.45649	322.5	4.8
2370	-35	7	L	Yes	No	0.814873	0.362357	300	2.11
2370	3	7	L	Yes	No	0.660302	1.03763	190	4.29
2370	9	7	L	Yes	No	0.449757	0.286885	625	3.73
2370	21	7	L	Yes	No	0.301016	0.244919	652.5	1.79
2384	-35	5	L	No	No	0.316456	0.27633	620	1.91
2384	-7	5	L	No	No	0.330306	0.308411	242.5	1.5
2384	3	5	L	No	No	0.739857	0.446237	335	1.41
2384	9	5	L	No	No	0.470016	0.638862	690	1.55
2384	21	5	L	No	No	0.73104	0.270974	472.5	1.54
2387	-35	6	L	No	Yes	0.344146	0.226799	350	2.92
2387	-7	6	L	No	Yes	0.17341	0.308411	227.5	1.94
2387	3	6	L	No	Yes	1.33254	.	688.75	.
2387	21	6	L	No	Yes	1.50508	1.37572	700	1.19
2392	-35	4	H	No	No	0.676424	0.239833	480	2.37
2392	-7	4	H	No	No	0.561519	0.5919	412.5	2.89
2392	3	4	H	No	No	0.843278	1.22581	680	2.89
2392	9	4	H	No	No	.	0.826905	1150	2.36
2392	21	4	H	No	No	0.828772	0.265763	657.5	1.54
2394	-35	6	L	No	Yes	0.56962	0.258081	272.5	1.66
2394	-7	6	L	No	Yes	0.408753	0.557632	185	1.78
2394	3	6	L	No	Yes	0.672235	1.92742	.	1.75
2394	9	6	L	No	Yes	0.680713	0.559306	895	.
2394	21	6	L	No	Yes	1.0516	0.416884	672.5	3.42
2396	-35	2	H	No	Yes	0.300633	0.351929	267.5	1.66
2396	-7	2	H	No	Yes	0.450041	0.4081	238.75	1.24
2396	3	2	H	No	Yes	0.704057	1.34409	.	2.43
2396	9	2	H	No	Yes	0.684765	0.431533	1080	.
2396	21	2	H	No	Yes	1.26661	0.307452	580	2.06
2398	-35	6	L	No	Yes	0.316456	0.24244	417.5	.
2398	-7	6	L	No	Yes	0.346821	0.308411	246.25	1.53
2398	3	6	L	No	Yes	0.648369	.	448.75	3
2398	9	6	L	No	Yes	0.619935	1.22469	970	3.61
2398	21	6	L	No	Yes	0.629398	0.268369	580	1.13
2404	-35	8	L	Yes	Yes	0.446994	0.500521	270	1.7
2404	3	8	L	Yes	Yes	0.823389	0.903226	360	1.69
2404	9	8	L	Yes	Yes	0.336305	0.800386	600	.
2404	21	8	L	Yes	Yes	.	1.44346	520	2.26
2409	-35	8	L	Yes	Yes	0.316456	0.229406	472.5	2.65
2409	-7	8	L	Yes	Yes	0.437655	0.373832	222.5	1.64
2409	3	8	L	Yes	Yes	0.958632	0.465054	441.25	2.77
2409	9	8	L	Yes	Yes	0.749595	0.590646	1080	1.55
2409	21	8	L	Yes	Yes	0.903049	0.328296	577.5	1.02
2412	-35	5	L	No	No	0.276899	0.226799	247.5	2.38
2412	-7	5	L	No	No	0.276631	0.370717	212.5	1.53
2412	3	5	L	No	No	1.34845	1.69355	497.5	2.36
2412	9	5	L	No	No	0.538898	1.15959	1355	2.14
2412	21	5	L	No	No	0.578577	0.247525	607.5	2.27
2413	-35	3	H	Yes	No	1.26978	0.273723	317.5	3.02
2413	-7	3	H	Yes	No	0.569777	0.700935	192.5	2.33
2413	3	3	H	Yes	No	0.89101	.	287.5	2.66
2413	9	3	H	Yes	No	0.514587	0.257956	970	1.55
2413	21	3	H	Yes	No	1.32525	0.27358	765	2.06
2419	-35	6	L	No	Yes	0.684335	0.252868	472.5	3.73
2419	3	6	L	No	Yes	1.37232	1.32796	658.75	2.77
2419	9	6	L	No	Yes	0.89141	0.527965	880	1.19
2419	21	6	L	No	Yes	.	0.257947	1080	2.06
2421	-35	4	H	No	No	0.348101	0.328467	217.5	3.51
2421	-7	4	H	No	No	0.235343	0.479751	177.5	2.89
2421	9	4	H	No	No	1.24392	0.306172	1035	0.92
2421	21	4	H	No	No	0.605942	0.276186	1027.5	2.26
2423	-35	7	L	Yes	No	0.316456	0.263295	340	2.11
2423	-7	7	L	Yes	No	0.214699	0.327103	268.75	1.73
2423	9	7	L	Yes	No	0.356564	.	1360	1.68
2423	21	7	L	Yes	No	1.12197	0.276186	602.5	.
2424	-35	4	H	No	No	0.838608	0.260688	367.5	0.76
2424	-7	4	H	No	No	0.470685	0.330218	237.5	2.75
2424	3	4	H	No	No	0.608592	0.884409	281.25	1.98
2424	9	4	H	No	No	1.50729	0.267599	1060	1.31
2424	21	4	H	No	No	1.0086	0.310057	582.5	2.36
2427	-35	5	L	No	No	0.300633	0.310219	287.5	1.51
2427	-7	5	L	No	No	0.31379	0.457944	156.25	2.06
2427	3	5	L	No	No	1.52347	0.682796	755	1.64
2427	9	5	L	No	No	1.26418	0.503857	1315	1.79
2427	21	5	L	No	No	1.49335	0.317874	630	1.67
2432	-35	8	L	Yes	Yes	0.462816	0.437956	260	1.84
2432	3	8	L	Yes	Yes	1.29674	0.489247	500	1.05
2432	9	8	L	Yes	Yes	0.89141	0.323047	.	2.02
2432	21	8	L	Yes	Yes	1.57936	0.323085	1155	1.55
2433	-35	3	H	Yes	No	0.494462	0.336288	265	1.51
2433	3	3	H	Yes	No	0.910899	0.483871	402.5	1.64
2433	9	3	H	Yes	No	0.814425	1.49229	1140	0.95
2433	21	3	H	Yes	No	0.981235	0.682647	847.5	3.1
2435	-35	2	H	No	Yes	.	.	517.5	1.16
2437	-35	5	L	No	No	0.510285	0.237226	332.5	1.03
2439	-35	3	H	Yes	No	0.715981	0.27633	332.5	1.58
2439	3	3	H	Yes	No	1.27287	0.392473	402.5	2.8
2439	9	3	H	Yes	No	0.684765	0.294118	1270	2.02
2439	21	3	H	Yes	No	1.01251	0.59927	525	1.65
2441	-35	4	H	No	No	0.348101	.	502.5	1.16
2441	-7	4	H	No	No	0.202312	0.389408	326.25	1.84
2441	3	4	H	No	No	0.608592	.	355	1.64
2441	9	4	H	No	No	0.745543	0.265188	795	1
2441	21	4	H	No	No	0.609851	0.281397	540	2.48
2444	-35	8	L	Yes	Yes	0.352057	0.375391	397.5	1.16
2444	-7	8	L	Yes	Yes	0.21057	0.367601	386.25	1.09
2444	3	8	L	Yes	Yes	0.66428	.	462.5	1.16
2444	9	8	L	Yes	Yes	1.34117	2.15526	.	0.99
2445	-35	8	L	Yes	Yes	0.399525	0.344108	412.5	2.23
2445	-7	8	L	Yes	Yes	0.239472	0.436137	193.75	2.89
2445	3	8	L	Yes	Yes	0.393795	0.758065	223.75	3.8
2445	9	8	L	Yes	Yes	0.47812	0.629219	955	1.55
2445	21	8	L	Yes	Yes	0.633307	2.25638	1087.5	1.85
2446	-35	3	H	Yes	No	0.478639	0.224192	337.5	2.8
2446	-7	3	H	Yes	No	0.235343	0.545171	330	2.75
2446	3	3	H	Yes	No	0.815434	.	450	2.43
2446	9	3	H	Yes	No	0.567261	0.262777	655	2.14
2446	21	3	H	Yes	No	1.44644	0.323085	995	1.44
2449	-35	2	H	No	Yes	0.423259	0.346715	290	1.84
2449	3	2	H	No	Yes	0.57677	.	272.5	2.04
2449	9	2	H	No	Yes	0.696921	0.27001	1125	1.68
2449	21	2	H	No	Yes	0.703675	0.32569	710	1.79
2450	-35	7	L	Yes	No	0.39557	0.237226	452.5	1.12
2450	-7	7	L	Yes	No	0.417011	0.317757	257.5	1.02
2450	3	7	L	Yes	No	0.40175	1.64247	335	2.2
2450	9	7	L	Yes	No	0.854943	0.224204	740	1.45
2451	-35	7	L	Yes	No	0.478639	0.289364	327.5	1.8
2451	3	7	L	Yes	No	0.529037	.	281.25	1.52
2451	9	7	L	Yes	No	0.615883	0.339923	855	2.93
2451	21	7	L	Yes	No	0.473026	0.39604	702.5	2.58
2453	-35	5	L	No	No	0.356013	0.299791	240	1.37
2453	-7	5	L	No	No	0.371594	2.29907	208.75	2.33
2453	3	5	L	No	No	.	1.37097	380	1.64
2453	9	5	L	No	No	1.11831	0.354388	.	1.05
2453	21	5	L	No	No	.	0.450756	1122.5	1.43
2454	-35	5	L	No	No	0.640823	0.258081	412.5	2.92
2454	-7	5	L	No	No	0.28076	0.339564	246.25	3.86
2454	3	5	L	No	No	1.48767	0.768817	367.5	3.23
2454	9	5	L	No	No	1.17099	0.274831	865	1.45
2454	21	5	L	No	No	0.946052	0.304846	485	2.06
2455	-35	7	L	Yes	No	0.632911	0.258081	365	1.43
2455	-7	7	L	Yes	No	0.264244	0.719626	143.75	.
2455	3	7	L	Yes	No	0.441527	1.13172	301.25	2.24
2455	21	7	L	Yes	No	0.621579	1.6024	1087.5	2.58
2458	-35	2	H	No	Yes	0.763449	0.383212	320	2.11
2458	3	2	H	No	Yes	1.45982	1.05108	.	3.47
2458	3	2	H	No	Yes	.	0.505376	676.25	3.47
2458	9	2	H	No	Yes	1.08185	0.229026	.	1.45
2458	21	2	H	No	Yes	0.926505	0.265763	705	1.31
2459	-35	1	H	Yes	Yes	0.359968	0.305005	432.5	1.16
2459	-7	1	H	Yes	Yes	0.297275	0.361371	243.75	0.78
2459	3	1	H	Yes	Yes	0.529037	0.803763	315	1.33
2459	9	1	H	Yes	Yes	0.332253	0.296528	690	1.34
2459	21	1	H	Yes	Yes	0.605942	0.961438	570	1.65
2461	-35	4	H	No	No	0.387658	0.336288	272.5	1.7
2461	-7	4	H	No	No	0.549133	0.47352	313.75	1.78
2461	3	4	H	No	No	0.831344	0.551075	471.25	1.63
2461	9	4	H	No	No	0.968395	0.289296	1210	1.57
2461	21	4	H	No	No	0.836591	0.354351	660	1.55
24631	-35	1	H	Yes	Yes	0.407437	0.344108	432.5	1.23
2466	-35	2	H	No	Yes	0.54193	0.27633	267.5	4.68
2466	-7	2	H	No	Yes	0.260116	0.29595	172.5	2.06
2466	3	2	H	No	Yes	0.906921	0.293011	277.5	1.64
2466	9	2	H	No	Yes	0.445705	0.221794	880	1.67
2466	21	2	H	No	Yes	1.07115	0.242314	902.5	2.17
2468	-35	6	L	No	Yes	0.300633	0.278936	655	3.19
2468	-7	6	L	No	Yes	0.284889	0.330218	333.75	1.78
2468	3	6	L	No	Yes	0.863166	0.892473	437.5	1.12
2468	9	6	L	No	Yes	0.660454	0.973963	1250	1.67
2468	21	6	L	No	Yes	0.347928	0.406462	675	1.9
2473	-35	7	L	Yes	No	0.261076	0.305005	247.5	1.94
2473	-7	7	L	Yes	No	0.342692	0.433022	133.75	1.64
2473	3	7	L	Yes	No	0.433572	0.475806	296.25	-0.18
2473	9	7	L	Yes	No	1.09806	0.33269	775	1.79
2473	21	7	L	Yes	No	0.918686	0.247525	730	2.17
2474	-35	7	L	Yes	No	0.632911	0.354536	210	1.57
2474	3	7	L	Yes	No	1.03819	0.47043	375	2.2
2474	9	7	L	Yes	No	0.332253	0.24108	450	1.91
2475	-35	6	L	No	Yes	0.320411	0.320647	292.5	2.51
2475	-7	6	L	No	Yes	0.272502	0.454829	135	1.78
2475	3	6	L	No	Yes	0.855211	1.04839	447.5	1.98
2475	9	6	L	No	Yes	1.26418	0.650916	1500	2.62
2475	21	6	L	No	Yes	0.402658	0.252736	542.5	1.79
2477	-35	1	H	Yes	Yes	0.324367	0.297185	230	1.8
2477	-7	1	H	Yes	Yes	0.31379	0.501558	152.5	4.14
2477	3	1	H	Yes	Yes	0.644391	0.922043	230	2.89
2477	9	1	H	Yes	Yes	1.47083	0.882353	.	3.33
2477	21	1	H	Yes	Yes	1.18843	0.268369	1047.5	1.55
2478	-35	4	H	No	No	0.352057	0.273723	242.5	2.51
2478	-7	4	H	No	No	0.305533	0.4081	240	1.92
2478	3	4	H	No	No	0.556881	0.319892	385	2.55
2478	9	4	H	No	No	0.806321	0.368852	995	1.79
2478	21	4	H	No	No	0.824863	0.252736	1117.5	2.58
2480	-35	1	H	Yes	Yes	0.54193	0.375391	222.5	2.37
2480	3	1	H	Yes	Yes	0.704057	0.5	278.75	2.24
2480	9	1	H	Yes	Yes	0.425446	0.303761	580	1.8
2480	21	1	H	Yes	Yes	0.629398	0.492444	957.5	1.43
2482	-35	7	L	Yes	No	0.253165	0.32586	297.5	1.58
2482	-7	7	L	Yes	No	0.185797	0.654206	162.5	1.36
2482	9	7	L	Yes	No	0.421394	0.388139	640	1.9
2482	21	7	L	Yes	No	0.809226	0.362168	755	1.12
2485	-35	6	L	No	Yes	0.632911	0.380605	335	2.51
2485	-7	6	L	No	Yes	0.788604	0.448598	236.25	2.14
2485	3	6	L	No	Yes	0.389817	.	.	.
2485	9	6	L	No	Yes	0.417342	0.771456	1380	3.91
2485	21	6	L	No	Yes	0.422205	.	427.5	1.02
2490	-35	5	L	No	No	0.446994	0.625652	387.5	0.85
2490	-7	5	L	No	No	0.276631	0.417445	127.5	.
2490	3	5	L	No	No	0.457438	2.03226	236.25	0.95
2490	9	5	L	No	No	0.405186	1.77917	425	.
2490	21	5	L	No	No	0.496482	0.286608	610	1.26
2494	-35	2	H	No	Yes	1.13133	0.419708	370	1.84
2494	3	2	H	No	Yes	0.481305	1.27151	282.5	2.45
2494	9	2	H	No	Yes	0.534846	0.814851	405	3.8
2494	21	2	H	No	Yes	0.543393	0.59927	605	3.58
2500	-35	7	L	Yes	No	0.704114	0.372784	350	1.3
2500	-7	7	L	Yes	No	0.305533	0.489097	141.25	1.94
2500	21	7	L	Yes	No	0.67631	0.315268	795	1.33
2501	-35	4	H	No	No	0.474684	0.307612	245	2.92
2501	-7	4	H	No	No	0.255987	0.604361	142.5	3.67
2501	3	4	H	No	No	0.795545	0.892473	438.75	.
2501	9	4	H	No	No	0.498379	0.337512	650	2.82
2501	21	4	H	No	No	0.316654	0.367379	935	1.55
2504	-35	6	L	No	Yes	0.506329	0.396246	437.5	1.84
2504	-7	6	L	No	Yes	0.417011	0.46729	146.25	2.14
2504	9	6	L	No	Yes	0.316045	0.279653	750	2.47
2504	21	6	L	No	Yes	0.766224	0.237103	687.5	1.54
2505	-35	4	H	No	No	0.407437	0.315433	370	3.46
2505	-7	4	H	No	No	0.21057	0.373832	201.25	2.47
2505	3	4	H	No	No	0.588703	0.553763	266.25	3.67
2505	9	4	H	No	No	0.76175	0.233848	715	2.25
2506	-35	3	H	Yes	No	0.427215	0.351929	257.5	3.32
2506	-7	3	H	Yes	No	0.189926	0.420561	126.25	1.64
2506	3	3	H	Yes	No	0.238663	.	200	1.73
2506	9	3	H	Yes	No	0.28363	0.224204	485	1.91
2506	21	3	H	Yes	No	0.39484	0.289213	722.5	2.17
2507	-35	3	H	Yes	No	0.482595	0.351929	337.5	1.51
2507	-7	3	H	Yes	No	0.194054	0.53271	156.25	.
2507	3	3	H	Yes	No	0.712013	0.543011	316.25	3.23
2507	9	3	H	Yes	No	0.437601	0.236258	580	1.02
2507	21	3	H	Yes	No	0.774042	0.549766	987.5	5.31
2508	-35	8	L	Yes	Yes	.	0.291971	332.5	2.11
2508	-7	8	L	Yes	Yes	0.284889	0.495327	188.75	3.26
2508	3	8	L	Yes	Yes	0.8393	.	376.25	.
2508	9	8	L	Yes	Yes	0.482172	1.83221	850	3.8
2508	21	8	L	Yes	Yes	0.531665	0.265763	597.5	1.91
2509	-35	1	H	Yes	Yes	0.719937	0.497914	317.5	2.23
2509	-7	1	H	Yes	Yes	0.330306	0.492212	180	.
2509	3	1	H	Yes	Yes	0.863166	0.698925	243.75	4.25
2509	9	1	H	Yes	Yes	0.486224	.	825	0.99
2509	21	1	H	Yes	Yes	0.695856	0.364773	1045	0.92
2512	-35	8	L	Yes	Yes	0.866297	0.385819	292.5	3.46
2512	-7	8	L	Yes	Yes	0.0825764	0.632399	152.5	2.55
2512	3	8	L	Yes	Yes	0.918854	0.932796	262.5	4.58
2512	9	8	L	Yes	Yes	0.226904	0.325458	390	2.02
2512	21	8	L	Yes	Yes	0.238468	0.239708	540	1.65
2514	-35	1	H	Yes	Yes	0.660601	0.260688	327.5	1.97
2514	-7	1	H	Yes	Yes	0.239472	0.46729	175	1.63
2514	3	1	H	Yes	Yes	0.475239	0.58871	266.25	4.02
2514	9	1	H	Yes	Yes	0.388979	0.229026	470	2.02
2514	21	1	H	Yes	Yes	0.387021	0.44815	565	1.65
2523	-35	4	H	No	No	0.632911	0.344108	325	3.8
2523	3	4	H	No	No	0.71599	0.301075	353.75	1.94
2523	9	4	H	No	No	0.571313	0.233848	1410	0.85
2523	21	4	H	No	No	0.551212	0.247525	1062.5	1.09
2529	-35	2	H	No	Yes	0.739715	0.323253	317.5	2.11
2529	-7	2	H	No	Yes	0.322048	0.548287	173.75	3.88
2529	3	2	H	No	Yes	0.354018	1.36828	292.5	4.36
2529	9	2	H	No	Yes	0.255267	0.344744	475	3.39
2529	21	2	H	No	Yes	0.527756	0.588848	442.5	0.92
5272	-35	4	H	No	No	0.581487	0.260688	267.5	1.51
5272	-7	4	H	No	No	0.557391	0.457944	101.25	.
5272	3	4	H	No	No	0.596659	0.260753	198.75	.
5272	9	4	H	No	No	0.786062	0.865477	585	.
5272	21	4	H	No	No	0.55903	0.276186	552.5	0.75
5313	-35	3	H	Yes	No	0.601266	0.56048	405	2.09
5313	3	3	H	Yes	No	0.509149	0.793011	208.75	2.09
5313	9	3	H	Yes	No	0.235008	1.08727	395	.
5313	21	3	H	Yes	No	0.500391	.	322.5	0.75
5315	-35	4	H	No	No	0.324367	0.31804	450	1.22
5315	-7	4	H	No	No	0.301404	0.314642	231.25	.
5315	3	4	H	No	No	0.887033	.	356.25	.
5315	9	4	H	No	No	0.725284	1.91659	515	1.91
5315	21	4	H	No	No	.	0.260552	412.5	2.06
2450	21	7	L	Yes	No	0.625489	0.252736	467.5	2.79
24631	-7	1	H	Yes	Yes	0.437655	0.47352	163.75	3.03
24632	-35	8	L	Yes	Yes	0.435127	0.273723	365	2.11
24632	-7	8	L	Yes	Yes	0.268373	0.277259	263.75	.
24631	3	1	H	Yes	Yes	0.501193	0.561828	187.5	2.2
24631	9	1	H	Yes	Yes	0.640194	.	810	2.48
24631	21	1	H	Yes	Yes	0.934324	0.289213	742.5	1.33
24632	3	8	L	Yes	Yes	0.592681	.	232.5	3.69
24632	9	8	L	Yes	Yes	0.628039	.	395	0.99
24632	21	8	L	Yes	Yes	0.480844	0.270974	690	2.8
2474	21	7	H	No	No	0.723221	.	.	1.9
2482	3	7	L	Yes	No	0.660302	0.306452	351.25	4.49
